# Supplementary material for: The impact of collaborative agglomeration of manufacturing and producer services on carbon emission intensity: Influence mechanism and spatial effect
Source: PLoS One. 2023 Dec 21;18(12):e0295948. doi: 10.1371/journal.pone.0295948 (PMC10734989; doi:10.1371/journal.pone.0295948)
Supplement: S1 File — (XLSX) [file pone.0295948.s001.xlsx]

## Sheet: Total sample data
						The data of baseline regression, mediation effects and spatial effects
		id	year	city	CEI	COA	COA^2	EI	PGDP	FD	UR	ER	HC	TP	PCEI
		1	2010	Ankang	0.291767	1.46681	2.15153	2.65384	9.42771	2.53952	0.346	2.46422	0.00618709	4.00733	0.362727
		1	2011	Ankang	0.233182	1.57514	2.48108	2.71007	9.64711	2.6686	0.35925	3.05976	0.00700118	4.29046	0.360911
		1	2012	Ankang	0.205728	1.61578	2.61073	2.83136	9.84575	2.2969	0.37984	3.37669	0.0073747	4.09434	0.388168
		1	2013	Ankang	0.206306	1.7426	3.03666	3.06913	9.88471	3.458	0.39705	3.86691	0.00763952	4.83628	0.472865
		1	2014	Ankang	0.178303	1.75694	3.08686	3.11303	10.1703	3.3225	0.41129	3.70147	0.0079084	5.39816	0.465288
		1	2015	Ankang	0.150083	1.73225	3.00068	3.16521	10.2817	0.604589	0.42775	3.79076	0.00799962	5.81711	0.437483
		1	2016	Ankang	0.152029	1.71504	2.94136	3.25722	10.3663	1.92118	0.44321	4.21236	0.007907	6.32077	0.482451
		1	2017	Ankang	0.142173	1.76447	3.11334	3.36089	10.5095	2.47042	0.45599	4.3299	0.00845209	6.29157	0.520744
		1	2018	Ankang	0.143414	1.8291	3.34562	3.48296	10.6583	3.08065	0.47048	4.14369	0.00861479	6.27099	0.609232
		1	2019	Ankang	0.158073	1.84277	3.39581	3.58234	10.6974	3.3738	0.48633	4.29736	0.00945007	6.02102	0.698501
		1	2020	Ankang	0.229559	1.84269	3.39549	3.60539	10.6777	3.67591	0.49799	3.85749	0.00947108	6.67582	1.00398
		2	2010	Anqing	0.454047	2.01068	4.04283	4.63516	9.83113	5.09079	0.368	3.5256	0.00684873	5.87493	0.844117
		2	2011	Anqing	0.409884	1.98057	3.92267	4.73618	10.0386	4.98352	0.381	3.46992	0.00715907	6.22258	0.939148
		2	2012	Anqing	0.350143	1.96812	3.87351	4.65927	10.15	5.0282	0.396	3.6677	0.00763985	6.56808	0.894908
		2	2013	Anqing	0.404699	2.53771	6.43996	4.89921	10.0346	5.28971	0.4096	3.25398	0.00765169	7.17012	1.07388
		2	2014	Anqing	0.375318	2.57164	6.61335	5.07113	10.2684	4.67347	0.4223	3.61883	0.00777418	7.75448	1.07814
		2	2015	Anqing	0.388	2.59647	6.74164	5.05173	10.345	4.39699	0.4587	3.53875	0.00904843	8.08918	1.1992
		2	2016	Anqing	0.302785	2.60591	6.79076	5.07305	10.4131	4.37457	0.4719	3.24142	0.00869536	8.28223	1.00524
		2	2017	Anqing	0.168071	2.5598	6.55255	4.13795	10.5167	4.34913	0.4857	3.36923	0.00807146	7.86825	0.618588
		2	2018	Anqing	0.150901	2.44782	5.99183	4.24776	10.6235	4.48838	0.4922	3.80533	0.00797497	8.14613	0.616814
		2	2019	Anqing	0.141413	2.66299	7.09153	4.38986	10.8312	4.50884	0.4998	3.32538	0.00901715	8.11462	0.712905
		2	2020	Anqing	0.190114	2.60065	6.76338	4.53077	10.9799	4.52889	0.55396	3.05971	0.0119604	8.60868	1.12518
		3	2010	Anshun	0.817118	2.0733	4.29859	3.50858	9.21523	4.27548	0.30038	3.4429	0.0050213	4.84419	0.827352
		3	2011	Anshun	0.68025	2.60032	6.76167	3.64395	9.43092	4.54531	0.3161	3.35256	0.00554912	5.1358	0.851956
		3	2012	Anshun	0.642039	2.61348	6.83027	3.7582	9.64562	4.53699	0.3225	2.50875	0.00574888	5.60947	0.991478
		3	2013	Anshun	0.572185	2.63555	6.94611	3.85701	9.61621	4.76202	0.3621	3.49223	0.00569224	6.30992	1.06742
		3	2014	Anshun	0.476691	2.56792	6.59423	3.8362	10.0243	4.78031	0.38772	3.44857	0.00569039	6.70073	1.07408
		3	2015	Anshun	0.446011	2.56811	6.59519	4.04769	10.206	4.80329	0.41478	3.66183	0.00599308	6.72263	1.20571
		3	2016	Anshun	0.372784	2.61166	6.82076	4.05568	10.3161	5.02214	0.44808	3.99648	0.00673495	6.27852	1.12279
		3	2017	Anshun	0.335411	2.60844	6.80393	4.16888	10.4442	5.15181	0.47411	3.52595	0.00732341	6.38182	1.14807
		3	2018	Anshun	0.311449	2.32727	5.4162	4.22582	10.4958	4.3072	0.49751	3.50008	0.0081807	6.94698	1.12424
		3	2019	Anshun	0.315655	2.39882	5.75432	4.31579	10.5758	4.50635	0.5299	3.55296	0.00909629	7.29777	1.23399
		3	2020	Anshun	0.395296	2.30744	5.3243	4.35196	10.5754	4.67236	0.46559	2.88164	0.00941053	7.44249	1.54757
		4	2010	Anyang	0.878914	2.32397	5.40085	5.5189	10.1397	4.38447	0.386	3.47129	0.0092603	6.41017	2.23611
		4	2011	Anyang	0.835736	2.27645	5.18222	5.60058	10.2683	4.21757	0.4049	2.82141	0.0100398	6.59851	2.41245
		4	2012	Anyang	0.725976	2.29419	5.26329	5.5085	10.3295	4.85357	0.4243	3.16572	0.0111875	6.61874	2.23791
		4	2013	Anyang	0.731364	2.2258	4.95419	5.56373	10.2388	4.94869	0.438	3.26329	0.0122361	7.00579	2.41917
		4	2014	Anyang	0.737046	2.21507	4.90652	5.6312	10.4691	4.99629	0.4525	3.5778	0.0132077	6.97635	2.5946
		4	2015	Anyang	0.633278	2.19845	4.83318	5.62335	10.514	5.09446	0.4682	3.45272	0.0142309	7.00033	2.33086
		4	2016	Anyang	0.549745	2.21803	4.91967	5.61277	10.5867	5.10512	0.4851	3.56857	0.0152528	7.15462	2.17355
		4	2017	Anyang	0.519644	2.16814	4.70084	5.66885	10.6884	5.02191	0.502	3.9757	0.0163695	7.31322	2.27965
		4	2018	Anyang	0.511741	2.17739	4.74105	5.75167	10.7461	4.98895	0.5175	3.82919	0.0175014	7.66388	2.36613
		4	2019	Anyang	0.618439	1.89429	3.58834	5.8584	10.669	5.1461	0.5325	3.84799	0.0189744	7.91352	2.65494
		4	2020	Anyang	0.639952	1.91126	3.6529	5.79943	10.6498	5.17316	0.53102	3.36279	0.0197706	8.12888	2.68593
		5	2010	Anshan	0.795487	3.03984	9.24065	5.36899	10.9755	5.66741	0.47214	2.51111	0.00993417	7.3908	4.6365
		5	2011	Anshan	0.673122	2.99809	8.98856	5.38071	11.1306	5.69666	0.47011	2.78731	0.0106561	7.52023	4.59232
		5	2012	Anshan	0.657584	3.04357	9.2633	5.37172	11.1449	5.80621	0.46666	3.72489	0.0103905	7.52618	4.41537
		5	2013	Anshan	0.647612	3.35658	11.2666	5.41066	11.2246	5.79218	0.46489	3.21372	0.010726	7.66622	4.85386
		5	2014	Anshan	0.706745	3.30007	10.8905	5.43094	11.1104	6.01711	0.46238	3.1052	0.0101541	7.50108	4.72529
		5	2015	Anshan	0.666086	3.2442	10.5248	5.41159	11.0777	3.27785	0.48139	2.98143	0.00979427	7.72445	4.31023
		5	2016	Anshan	1.33852	3.04362	9.26365	5.64087	10.6098	2.56243	0.48076	3.61347	0.00945744	7.57712	5.42523
		5	2017	Anshan	1.32154	3.01117	9.06714	5.78048	10.7097	2.88815	0.47878	2.39771	0.0098439	7.53476	6.19703
		5	2018	Anshan	1.21891	2.96297	8.77922	5.89056	10.757	2.77017	0.47683	3.12098	0.00871949	7.78738	6.02932
		5	2019	Anshan	1.25987	2.9874	8.92456	5.93847	10.8021	2.04696	0.47663	2.85113	0.00879543	7.74932	6.18889
		5	2020	Anshan	1.17468	2.9503	8.70428	5.92386	10.8594	4.91015	0.74699	3.78912	0.0106931	8.22363	6.15292
		6	2010	Bayan nur	0.233988	1.85241	3.43144	2.79043	10.4762	3.96934	0.37695	3.19923	0.00445116	4.07754	0.845392
		6	2011	Bayan nur	0.209753	1.98712	3.94863	3.04164	10.6717	3.84692	0.43865	3.3464	0.00431732	4.21951	0.906012
		6	2012	Bayan nur	0.19226	2.14467	4.59961	3.12302	10.7957	5.31219	0.4489	3.65907	0.0045363	4.43082	0.936802
		6	2013	Bayan nur	0.267405	1.78371	3.18162	3.41955	10.7281	4.13331	0.33022	3.16663	0.00481324	4.68213	1.33637
		6	2014	Bayan nur	0.212488	1.62836	2.65154	3.19189	10.8565	4.2784	0.51737	3.90858	0.00513218	4.91265	1.10242
		6	2015	Bayan nur	0.236889	1.59853	2.55528	3.38391	10.878	4.68496	0.52573	3.40615	0.00586941	5.14749	1.25356
		6	2016	Bayan nur	0.189133	1.59499	2.54399	3.17675	10.9056	4.69907	0.53428	3.45883	0.00630109	4.96284	1.02857
		6	2017	Bayan nur	0.158344	1.49775	2.24326	2.99588	10.8461	5.06164	0.54173	4.0037	0.00679131	5.58725	0.812263
		6	2018	Bayan nur	0.18018	1.6682	2.78289	3.00848	10.783	5.32717	0.54862	4.27144	0.003184	6.28786	0.867077
		6	2019	Bayan nur	0.180928	1.65541	2.7404	3.02191	10.8536	5.3278	0.55579	4.3551	0.00666411	6.13773	0.934545
		6	2020	Bayan nur	0.689883	1.69339	2.86756	3.13906	10.944	5.32843	0.5974	4.24235	0.00718766	6.76734	3.91531
		7	2010	Bazhong	0.119108	1.30741	1.70931	2.12625	9.06161	1.24072	0.293	3.05989	4.8724e-05	4.5326	0.101889
		7	2011	Bazhong	0.106025	1.39871	1.95638	2.23524	9.25273	2.81121	0.3126	3.68028	5.1573e-05	4.95583	0.110452
		7	2012	Bazhong	0.121088	1.55473	2.41717	2.64844	9.3778	2.93312	0.3322	2.01836	5.44152e-05	4.34381	0.142909
		7	2013	Bazhong	0.169865	1.93375	3.7394	2.91744	9.27472	3.17203	0.3477	3.11938	6.9637e-05	5.00395	0.212993
		7	2014	Bazhong	0.188944	1.9909	3.96367	3.0492	9.52923	3.36472	0.3612	2.80235	0.000244123	5.40717	0.259725
		7	2015	Bazhong	0.125683	1.89441	3.5888	2.94555	9.62086	3.45822	0.3752	2.98929	0.000716818	5.62762	0.1893
		7	2016	Bazhong	0.170324	1.88338	3.54713	3.26786	9.70595	3.22132	0.391	3.15217	0.00109863	5.93754	0.280149
		7	2017	Bazhong	0.186383	1.87638	3.5208	3.47523	9.80632	2.8164	0.4054	3.41412	0.0015223	5.82008	0.337981
		7	2018	Bazhong	0.193042	1.9292	3.72179	3.62274	9.87601	1.812	0.4185	3.64446	0.00164208	6.3699	0.375325
		7	2019	Bazhong	0.208966	1.64654	2.71111	3.85365	10.0308	1.97579	0.4335	3.19168	0.0021237	6.38856	0.474693
		7	2020	Bazhong	0.204256	1.58456	2.51084	3.81307	10.2382	2.11648	0.46125	3.2306	0.00296347	6.9613	0.578096
		8	2010	Baicheng	0.186671	1.81785	3.30457	1.9767	9.99757	4.77785	0.39987	2.91073	0.00862093	4.2485	0.410179
		8	2011	Baicheng	0.179266	1.9569	3.82944	2.37879	10.2173	4.6328	0.39898	3.67364	0.0091895	4.41884	0.490729
		8	2012	Baicheng	0.188552	2.09289	4.3802	2.55779	10.328	4.65684	0.40081	2.65342	0.00946398	4.49981	0.576523
		8	2013	Baicheng	0.175162	2.13105	4.54136	2.61601	10.4571	4.72448	0.40012	3.97224	0.00965477	4.67283	0.609412
		8	2014	Baicheng	0.219202	2.00427	4.01711	2.92315	10.4512	4.8536	0.39909	3.87427	0.00990474	4.82831	0.758125
		8	2015	Baicheng	0.315109	1.97453	3.89878	3.42827	10.4793	4.96004	0.43138	4.25122	0.0100661	4.89784	1.12087
		8	2016	Baicheng	0.420799	1.95522	3.82288	3.76691	10.4883	5.11882	0.44456	4.375	0.0103194	5.03695	1.51032
		8	2017	Baicheng	0.520646	1.90924	3.64521	3.95074	10.4303	7.05191	0.4421	4.60047	0.0106283	5.20949	1.78089
		8	2018	Baicheng	0.653026	1.83022	3.3497	4.10577	10.3688	2.47744	0.4402	4.25248	0.0108244	5.65599	2.07984
		8	2019	Baicheng	0.831409	2.2332	4.98717	4.231	10.1651	1.00745	0.4388	4.07036	0.0125948	5.84932	2.15996
		8	2020	Baicheng	0.647229	1.9446	3.78149	4.27472	10.2121	0.0981244	0.54194	4.03013	0.00183871	6.29895	2.12959
		9	2010	Baishan	0.528611	2.28936	5.24115	3.29437	10.42	5.35478	0.68726	3.42268	0.00280241	4.30407	1.77213
		9	2011	Baishan	0.446176	2.23518	4.99605	3.35105	10.6292	5.2346	0.6882	3.86207	0.00123406	4.2485	1.8438
		9	2012	Baishan	0.381448	2.16383	4.68215	3.31124	10.8229	4.42121	0.69383	3.7804	0.000936037	4.47734	1.91325
		9	2013	Baishan	0.352202	1.98621	3.94503	3.25703	10.8789	5.26511	0.70314	3.61221	0.000735433	4.48864	1.86818
		9	2014	Baishan	0.357466	1.96311	3.85382	3.30646	10.8837	5.38927	0.69381	3.68833	0.000907656	4.76217	1.90523
		9	2015	Baishan	0.337577	2.01458	4.05852	3.28563	10.8806	5.52564	0.7312	4.2464	0.0012049	4.78749	1.79374
		9	2016	Baishan	0.2408	1.97338	3.89424	3.25503	10.9404	5.65499	0.74934	4.21935	0.00138716	4.96981	1.35839
		9	2017	Baishan	0.304806	2.07921	4.32311	3.29078	10.937	4.96593	0.76749	4.69965	0.00121667	4.78749	1.72512
		9	2018	Baishan	0.270159	1.83528	3.36826	3.23606	10.9337	0.157004	0.78564	3.99237	0.00102794	5.01064	1.51369
		9	2019	Baishan	0.338959	1.5895	2.52652	3.22657	10.6861	0.0981244	0.80379	4.27618	0.00208663	4.81218	1.48273
		9	2020	Baishan	0.497829	1.61218	2.59912	3.22926	10.6924	0.0981244	0.8	4.03224	0.00384947	5.54908	2.66732
		10	2010	Baiyin	2.17267	2.21712	4.91563	4.57186	9.78019	3.80229	0.3948	3.13342	0.000730994	4.86753	3.95378
		10	2011	Baiyin	1.85808	2.13103	4.54131	4.6749	9.93595	3.98619	0.405	3.43787	0.000779782	5.14166	4.07558
		10	2012	Baiyin	1.50893	2.20341	4.85504	4.64328	10.1375	1.50245	0.4154	3.50872	0.00170719	5.62402	3.80713
		10	2013	Baiyin	1.46719	2.15172	4.6299	4.69034	10.1726	2.64026	0.4323	3.35819	0.00128022	6.06611	3.97008
		10	2014	Baiyin	1.36298	2.09835	4.40305	4.63167	10.1725	3.15875	0.4493	3.13833	0.00154598	6.09131	3.57156
		10	2015	Baiyin	1.21841	2.77472	7.69906	4.59605	10.1429	3.49849	0.4653	3.40318	0.00176326	6.07764	3.09447
		10	2016	Baiyin	0.957741	2.07092	4.28872	4.36676	10.1586	3.75161	0.4791	2.9376	0.00214286	6.54535	2.4675
		10	2017	Baiyin	0.911257	1.97775	3.91151	4.41203	10.1716	3.95343	0.4932	3.24428	0.00217602	5.97126	2.37402
		10	2018	Baiyin	0.859489	1.9069	3.63626	4.42134	10.2936	4.12128	0.5062	3.48851	0.0023717	6.68211	2.53553
		10	2019	Baiyin	0.896566	1.80862	3.27112	4.40177	10.2396	4.26497	0.5143	3.54329	0.00283778	6.47389	2.50305
		10	2020	Baiyin	1.40753	1.83557	3.3693	4.35164	10.3951	4.39058	0.56291	3.84921	0.00413775	6.85013	4.63272
		11	2010	Baise	0.528288	2.24334	5.03259	3.95032	9.66852	3.29437	0.266	3.69027	0.00742587	4.09434	0.8587
		11	2011	Baise	0.419694	2.17152	4.71549	3.99276	9.84517	2.9008	0.284	4.248	0.00752504	3.91202	0.788598
		11	2012	Baise	0.371753	2.23317	4.98705	3.97379	9.97762	2.2425	0.2981	3.9787	0.00794434	4.2485	0.798053
		11	2013	Baise	0.40915	2.08884	4.36326	4.14121	9.87873	0.904825	0.311	3.83803	0.00683177	5.24702	0.927745
		11	2014	Baise	0.280482	1.96459	3.85962	3.85751	10.1584	0.852328	0.3274	3.93253	0.00774714	5.10595	0.721416
		11	2015	Baise	0.193674	1.97895	3.91624	3.62955	10.2169	2.35482	0.341	4.19187	0.009514	5.7589	0.527898
		11	2016	Baise	0.170499	1.93924	3.76066	3.70442	10.3379	1.02328	0.3519	3.88689	0.0108787	6.68835	0.524802
		11	2017	Baise	0.143222	1.91307	3.65985	3.82136	10.5315	3.62028	0.363	3.7706	0.0117921	6.1506	0.534853
		11	2018	Baise	0.151163	1.92699	3.71329	3.80562	10.3788	0.599386	0.3706	3.62602	0.0130746	6.47543	0.484777
		11	2019	Baise	0.155059	1.92461	3.70411	3.90098	10.4398	3.37782	0.3752	3.2525	0.0169561	6.44413	0.529001
		11	2020	Baise	0.550229	1.8686	3.49168	3.73974	10.5276	4.03941	0.43296	2.97296	0.0207659	7.0934	2.05029
		12	2010	Bengbu	0.389422	2.96954	8.81814	3.95789	9.77685	5.67253	0.45	3.25266	0.0170073	6.78559	0.782638
		12	2011	Bengbu	0.343769	2.72377	7.41892	4.10017	10.1094	6.04302	0.466	2.4582	0.0162903	7.58121	0.844528
		12	2012	Bengbu	0.331677	2.70315	7.307	4.20337	10.2399	6.35401	0.483	2.95092	0.0184452	7.93773	0.927628
		12	2013	Bengbu	0.347564	2.72109	7.40432	4.38024	10.2206	6.43495	0.4967	3.09419	0.0196366	8.19589	1.08787
		12	2014	Bengbu	0.319832	2.73537	7.48222	4.47423	10.4785	6.50435	0.5091	3.37256	0.0187333	8.05611	1.13011
		12	2015	Bengbu	0.290598	2.65931	7.07195	4.50244	10.5523	6.54087	0.5222	3.60354	0.0187229	8.04206	1.10646
		12	2016	Bengbu	0.270571	2.71241	7.35715	4.55109	10.642	6.58174	0.5374	3.60828	0.0184005	8.09132	1.12568
		12	2017	Bengbu	0.253168	2.60876	6.80562	4.61443	10.7414	6.55373	0.5531	3.39033	0.0180315	7.7003	1.16261
		12	2018	Bengbu	0.226966	2.75819	7.60761	4.6623	10.8329	6.29288	0.5722	3.51906	0.0181645	8.10531	1.14731
		12	2019	Bengbu	0.210917	2.59832	6.75127	4.77161	11.0099	6.15383	0.5858	3.3427	0.0192412	8.18924	1.27156
		12	2020	Bengbu	0.232871	2.53034	6.40264	4.81464	11.0542	5.99151	0.55152	3.55345	0.0209288	8.41472	1.46991
		13	2010	Baotou	0.784002	3.2913	10.8327	5.64089	11.4539	5.71572	0.7949	3.62389	0.0318155	6.12687	7.26386
		13	2011	Baotou	0.765495	3.26951	10.6897	5.96352	11.6296	5.58906	0.805	3.32203	0.0250711	6.20658	8.54328
		13	2012	Baotou	0.679446	3.13595	9.83419	5.89128	11.7417	5.53623	0.8136	3.32203	0.0251285	6.37332	8.48074
		13	2013	Baotou	0.663887	3.07428	9.45119	5.87091	11.9556	5.52259	0.8201	3.60166	0.0253416	6.83518	8.40724
		13	2014	Baotou	0.655343	2.9974	8.98442	5.90188	11.7805	5.24719	0.8234	3.36005	0.0251311	7.0193	8.51386
		13	2015	Baotou	0.909139	2.99173	8.95043	6.33351	11.7925	4.93389	0.82653	3.51834	0.0255638	7.34536	11.9609
		13	2016	Baotou	0.868922	2.88711	8.33541	6.40049	11.8206	5.16203	0.82971	3.79321	0.0280826	7.27932	11.7609
		13	2017	Baotou	0.928492	2.98353	8.90144	6.34782	11.6886	4.67855	0.83278	3.42424	0.026402	7.27932	11.0015
		13	2018	Baotou	1.16097	2.99634	8.97806	6.43715	11.5364	3.70646	0.8357	3.73545	0.0264538	7.51643	11.8632
		13	2019	Baotou	1.30274	2.88751	8.3377	6.50233	11.4493	3.85029	0.83921	3.86253	0.026378	7.5974	12.2045
		13	2020	Baotou	1.48371	2.86785	8.22456	6.57198	11.542	3.97602	0.86347	3.49186	0.0320048	5.9162	15.2586
		14	2010	Baoji	0.32425	3.03984	9.24063	4.02736	10.1706	2.74764	0.4139	3.16953	0.00741134	6.31173	0.850959
		14	2011	Baoji	0.319095	2.9778	8.86731	4.23034	10.3602	3.44032	0.42784	3.75314	0.00750349	6.54535	1.00659
		14	2012	Baoji	0.253831	2.99636	8.9782	4.20403	10.514	3.35438	0.45032	3.44853	0.00798539	6.45205	0.93357
		14	2013	Baoji	0.240487	2.92288	8.54326	4.29898	10.5979	3.36961	0.46859	3.38852	0.00988891	7.15149	0.992822
		14	2014	Baoji	0.243019	2.8188	7.94561	4.3569	10.6879	5.70453	0.48316	3.73114	0.00872082	6.93731	1.06377
		14	2015	Baoji	0.206405	2.81194	7.90701	4.35763	10.7699	1.08218	0.50019	3.88008	0.00883985	7.25841	0.980456
		14	2016	Baoji	0.198908	2.81918	7.94778	4.38557	10.8447	1.08735	0.51587	3.78024	0.00850225	7.35308	1.01806
		14	2017	Baoji	0.182433	2.82262	7.96719	4.48325	10.9684	3.14693	0.52829	3.7058	0.00901217	7.66388	1.05745
		14	2018	Baoji	0.189059	2.84738	8.10758	4.54114	11.0019	3.30875	0.54255	3.36593	0.00917449	7.62998	1.13564
		14	2019	Baoji	0.202973	2.85644	8.15927	4.59044	10.9861	3.56652	0.55823	3.15765	0.0133696	7.50494	1.20024
		14	2020	Baoji	0.25427	2.85698	8.16233	4.61613	11.1223	3.69202	0.56928	3.36068	0.0139611	7.77821	1.74389
		15	2010	Baoding	0.266759	2.68458	7.20695	4.36501	9.82287	5.06048	0.382	3.56303	0.0145109	7.23201	0.487984
		15	2011	Baoding	0.288386	2.54472	6.47557	4.66765	9.98948	4.775	0.397	3.76877	0.0147514	7.46851	0.626772
		15	2012	Baoding	0.259938	2.43149	5.91216	4.71332	10.088	4.85763	0.41199	3.61986	0.0125204	7.643	0.623063
		15	2013	Baoding	0.248163	2.57197	6.61505	4.76123	10.1247	4.89178	0.429	3.79721	0.022712	8.10531	0.631329
		15	2014	Baoding	0.258719	2.57378	6.62434	4.83661	10.1849	4.81717	0.442	4.11668	0.0140277	8.08487	0.683427
		15	2015	Baoding	0.263259	2.5393	6.44804	4.92457	10.2774	4.46982	0.4667	4.06684	0.015111	8.31728	0.683726
		15	2016	Baoding	0.239734	2.49297	6.21488	5.03137	10.3087	4.90809	0.4911	3.77357	0.0185248	8.46884	0.716477
		15	2017	Baoding	0.273247	2.68901	7.23078	5.20663	10.2949	4.97201	0.50966	4.04185	0.0146972	8.6063	0.806325
		15	2018	Baoding	0.281936	2.67493	7.15523	5.33234	10.3436	5.20366	0.52539	3.44848	0.0190364	8.99194	1.08137
		15	2019	Baoding	0.287312	2.58601	6.68745	5.39661	10.369	5.35201	0.54683	3.35084	0.0201719	8.99727	1.15303
		15	2020	Baoding	0.463551	2.52634	6.38241	5.42022	10.442	5.48118	0.55671	3.61901	0.0174591	9.48212	1.58691
		16	2010	Baoshan	0.167831	2.1218	4.50206	2.05736	9.25617	4.48086	0.2228	2.82585	0.00349952	4.04305	0.174505
		16	2011	Baoshan	0.155606	2.09451	4.38697	2.33059	9.44975	4.6702	0.25109	3.31037	0.00661215	4.12713	0.196969
		16	2012	Baoshan	0.150818	2.24129	5.02338	2.44607	9.64193	4.78055	0.2783	3.61248	0.00396614	4.30407	0.231545
		16	2013	Baoshan	0.137832	2.14876	4.61719	2.51026	9.76996	4.99021	0.2901	2.7506	0.00434495	4.59512	0.242713
		16	2014	Baoshan	0.137954	2.21359	4.9	2.5784	9.88155	4.98147	0.3031	3.10441	0.00454655	4.72739	0.26923
		16	2015	Baoshan	0.128744	2.2295	4.97067	2.68046	9.9732	4.8742	0.32	3.63717	0.00478962	5.75257	0.275324
		16	2016	Baoshan	0.123297	2.20407	4.85794	2.80113	10.0729	2.64484	0.3381	3.48396	0.00497459	5.86363	0.291218
		16	2017	Baoshan	0.114223	2.06744	4.27433	2.9033	10.1681	2.4215	0.3568	3.57005	0.00521079	5.42053	0.296679
		16	2018	Baoshan	0.110226	2.03885	4.15692	3.05261	10.2459	3.10099	0.3686	3.08451	0.00576132	5.7589	0.309718
		16	2019	Baoshan	0.101941	2.3438	5.49342	3.22901	10.5064	1.35175	0.3853	3.08497	0.00698821	5.3845	0.372492
		16	2020	Baoshan	0.182053	2.25652	5.0919	3.19589	10.6736	2.59867	0.34979	3.07144	0.0088963	6.22258	0.788897
		17	2010	Beihai	0.257925	2.7906	7.78746	3.04599	10.143	5.13665	0.4861	3.04262	0.0147976	4.36945	0.666179
		17	2011	Beihai	0.246463	2.81963	7.95031	3.30628	10.3767	4.77184	0.5064	3.52342	0.0168365	5.0626	0.791144
		17	2012	Beihai	0.283781	2.72081	7.40279	3.61987	10.607	3.97552	0.5201	3.20591	0.0154606	4.83628	1.13872
		17	2013	Beihai	0.281377	2.75583	7.59457	3.77173	10.6803	4.28701	0.5313	3.17486	0.0103773	5.56834	1.30053
		17	2014	Beihai	0.304418	2.79068	7.78787	3.94936	10.8894	4.68149	0.5446	3.31269	0.0135936	5.32301	1.6249
		17	2015	Beihai	0.284816	2.74599	7.54045	3.99588	10.9196	4.87473	0.5534	3.39732	0.0148225	5.66988	1.5629
		17	2016	Beihai	0.295453	2.72945	7.44992	4.2152	11.0281	4.93854	0.5629	3.78114	0.0197974	5.88888	1.80944
		17	2017	Beihai	0.269732	2.73114	7.45912	4.39135	11.2169	3.85784	0.5772	3.04834	0.0204257	6.02587	1.9944
		17	2018	Beihai	0.272888	2.7153	7.37288	4.4556	11.1925	3.35807	0.586	3.28012	0.029053	6.32436	1.9708
		17	2019	Beihai	0.285974	2.60633	6.79293	4.55777	11.251	4.11525	0.594	3.03857	0.0296884	6.2653	2.18764
		17	2020	Beihai	0.38156	2.51817	6.34119	4.62793	11.2386	5.58138	0.58378	2.47278	0.0265281	6.62007	2.63379
		18	2010	Beijing	0.751007	3.29101	10.8308	7.57519	11.2377	5.72432	0.85957	3.5778	0.029451	10.355	5.40234
		18	2011	Beijing	0.646932	3.30572	10.9278	7.61666	11.3103	5.63962	0.86233	3.81228	0.0285886	10.5802	5.19461
		18	2012	Beijing	0.626447	3.31575	10.9942	7.76246	11.3791	5.6522	0.86198	3.64551	0.0280002	10.6831	5.39004
		18	2013	Beijing	0.59606	3.21302	10.3235	7.82107	11.9062	5.60477	0.86301	3.73769	0.0277287	11.0318	5.46988
		18	2014	Beijing	0.571501	3.19617	10.2155	7.91165	11.5129	5.56588	0.86401	4.01711	0.0273889	11.1876	5.6152
		18	2015	Beijing	0.555057	3.14359	9.88215	8.05676	11.5759	5.86567	0.8651	4.01038	0.0271229	11.4112	5.83839
		18	2016	Beijing	0.524513	3.08334	9.50698	8.15979	11.6801	5.82345	0.86502	4.09153	0.0272979	11.5314	6.13385
		18	2017	Beijing	0.460854	3.04419	9.26712	8.18284	11.7675	6.37566	0.86451	4.1628	0.0270227	11.5761	5.88031
		18	2018	Beijing	0.451039	2.9775	8.8655	8.30272	11.8509	5.93705	0.86501	3.94446	0.0265115	11.7191	6.23882
		18	2019	Beijing	0.390365	2.81871	7.9451	8.31074	12.009	5.62834	0.866	3.77031	0.0267567	11.7845	6.30484
		18	2020	Beijing	0.384173	2.79307	7.80124	8.39184	12.013	5.60016	0.87529	3.40593	0.0269683	12.0004	6.33614
		19	2010	Benxi	1.43379	2.88388	8.31674	5.08408	10.8319	5.47159	0.65912	3.49118	0.00905001	5.34233	7.21609
		19	2011	Benxi	1.12027	2.80749	7.882	5.08873	11.0113	5.38785	0.6571	3.50051	0.0101942	5.7589	6.78349
		19	2012	Benxi	1.07988	2.79328	7.8024	5.0988	11.0738	5.57154	0.65372	3.2549	0.00903998	5.87212	6.9595
		19	2013	Benxi	1.01467	2.75225	7.57489	5.11665	11.2712	5.59076	0.65089	3.60665	0.00869064	5.71043	7.08287
		19	2014	Benxi	0.990348	2.78099	7.73388	5.11178	11.1255	5.75613	0.64744	3.05179	0.0124086	5.19296	6.72234
		19	2015	Benxi	0.857928	2.82534	7.98254	5.00469	11.1222	3.98662	0.63274	3.60665	0.0104409	5.51343	5.80437
		19	2016	Benxi	1.27432	2.73743	7.49351	4.97986	10.7087	3.98227	0.62847	3.54768	0.0168684	6.08677	5.70197
		19	2017	Benxi	1.18819	2.99186	8.95123	5.01865	10.7375	2.53501	0.62432	3.2712	0.0191659	5.99146	5.43142
		19	2018	Benxi	1.08357	2.90772	8.45483	5.04239	10.7979	3.3958	0.6193	3.4075	0.0189284	5.47646	5.30087
		19	2019	Benxi	1.08652	2.94364	8.66505	5.03051	10.7509	3.67233	0.61522	2.9794	0.0233365	6.29711	5.07124
		19	2020	Benxi	1.3159	2.9167	8.50713	4.99953	11.0056	3.88873	0.79545	3.58394	0.0280356	6.89871	8.07485
		20	2010	Binzhou	0.333677	2.82123	7.95934	4.41091	10.6373	4.91461	0.4571	3.98512	0.0128046	6.93049	1.37981
		20	2011	Binzhou	0.253087	2.8241	7.97554	4.37536	10.7857	5.91765	0.4798	4.10891	0.0123397	7.87512	1.21985
		20	2012	Binzhou	0.219459	2.868	8.22542	4.32604	10.8703	5.15205	0.4974	3.77311	0.0121522	7.85748	1.15138
		20	2013	Binzhou	0.214372	2.80748	7.88195	4.34099	10.9408	4.48112	0.51197	3.63161	0.0122507	8.03301	1.21424
		20	2014	Binzhou	0.261286	2.88617	8.32999	4.56299	10.9947	4.64644	0.52473	3.38236	0.0128782	7.72002	1.5493
		20	2015	Binzhou	0.565908	2.93106	8.59109	5.39233	11.0217	4.69575	0.5462	3.20914	0.0134159	8.07247	3.454
		20	2016	Binzhou	0.560483	2.97912	8.87518	5.45793	11.0626	4.71289	0.5683	3.90524	0.0137669	7.95121	3.55808
		20	2017	Binzhou	0.668395	2.98761	8.9258	5.70309	11.1075	4.25015	0.5863	4.02042	0.0138185	7.90802	4.44391
		20	2018	Binzhou	0.827894	2.89102	8.35799	5.9461	11.1185	3.90532	0.5764	3.43787	0.0137361	8.11642	5.57315
		20	2019	Binzhou	1.01966	2.79456	7.80954	6.08917	11.0451	4.12686	0.5823	3.60432	0.0143541	6.29527	6.38618
		20	2020	Binzhou	1.79896	2.6873	7.2216	6.07371	11.0653	4.60685	0.59542	3.08129	0.0144389	8.92292	11.4804
		21	2010	Bozhou	0.136386	2.18155	4.75917	2.65054	9.24165	5.39201	0.291	2.73783	0.002	5.66988	0.143872
		21	2011	Bozhou	0.141832	2.13889	4.57484	2.93195	9.4625	5.62233	0.313	2.76183	0.0022082	5.92158	0.18213
		21	2012	Bozhou	0.146991	2.22945	4.97044	3.08845	9.59165	5.77101	0.33	3.17521	0.00224923	6.57368	0.214903
		21	2013	Bozhou	0.154553	2.53236	6.41284	3.21369	9.43332	5.92713	0.344	3.49537	0.00238808	6.9489	0.247002
		21	2014	Bozhou	0.14406	2.57578	6.63465	3.25245	9.78521	6.03052	0.3566	3.34036	0.00238831	6.78219	0.254796
		21	2015	Bozhou	0.138735	2.70605	7.32271	3.31144	9.84007	6.07495	0.3696	3.62391	0.00238736	7.09589	0.25911
		21	2016	Bozhou	0.124314	2.67967	7.18063	3.38616	9.93358	6.1311	0.3828	2.88026	0.00219808	7.24494	0.25479
		21	2017	Bozhou	0.119337	2.67685	7.16554	3.47228	10.0161	6.12994	0.3977	3.49197	0.00217594	7.15851	0.265464
		21	2018	Bozhou	0.107982	2.88417	8.31842	3.5924	10.1083	6.14819	0.4101	3.53786	0.00248893	7.55119	0.263335
		21	2019	Bozhou	0.0981835	2.77042	7.67523	3.7658	10.4137	5.94356	0.4222	3.18767	0.00353164	7.77821	0.326283
		21	2020	Bozhou	0.144565	2.68719	7.22101	3.74878	10.4956	5.11759	0.426	3.05924	0.0045112	8.40111	0.52217
		22	2010	Cangzhou	0.231081	1.99815	3.99261	4.26046	10.3447	4.28306	0.40269	2.98648	0.00649069	6.6733	0.712724
		22	2011	Cangzhou	0.202625	2.17255	4.71998	4.35875	10.4927	4.30609	0.41679	3.32087	0.00681051	6.6733	0.727767
		22	2012	Cangzhou	0.253146	2.2327	4.98494	4.69494	10.57	4.39357	0.43138	2.33391	0.00708081	6.75227	0.982843
		22	2013	Cangzhou	0.206478	2.3209	5.38656	4.57133	10.5956	4.44644	0.44647	2.92256	0.00736179	7.17549	0.851105
		22	2014	Cangzhou	0.215627	2.28449	5.21891	4.65409	10.6614	4.22141	0.4621	3.01774	0.01092	7.26892	0.916125
		22	2015	Cangzhou	0.199797	2.29551	5.26935	4.66226	10.7104	4.4966	0.4856	3.5632	0.00745466	7.69803	0.891376
		22	2016	Cangzhou	0.190472	2.27967	5.19689	4.72252	10.7669	4.67176	0.5056	3.23271	0.0104273	7.88194	0.899555
		22	2017	Cangzhou	0.204886	2.17931	4.74941	4.83612	10.7869	4.75897	0.5231	3.90333	0.00801917	8.01334	0.988077
		22	2018	Cangzhou	0.223969	2.17599	4.73493	4.98073	10.7906	4.80441	0.5364	3.53531	0.00902188	8.49044	1.08542
		22	2019	Cangzhou	0.243471	2.25606	5.0898	5.01234	10.7719	4.93337	0.5491	3.40199	0.0107342	8.50613	1.15792
		22	2020	Cangzhou	0.416797	2.22634	4.9566	5.03662	10.8339	5.04759	0.51096	3.71435	0.0122927	9.11559	2.11253
		23	2010	Changde	0.118353	2.44997	6.00237	3.69527	10.1868	4.74294	0.3887	2.79634	0.00636028	6.55962	0.308892
		23	2011	Changde	0.0984934	2.53924	6.44775	3.73538	10.3623	4.70804	0.401	3.09629	0.00657921	6.74406	0.311185
		23	2012	Changde	0.0970697	2.47546	6.1279	3.83471	10.4766	4.85265	0.4295	3.14137	0.00678837	6.86276	0.343536
		23	2013	Changde	0.0980699	2.36417	5.58928	3.91802	10.5271	4.94066	0.4438	2.81818	0.00680833	7.09257	0.382652
		23	2014	Changde	0.10469	2.36823	5.6085	4.09783	10.6739	5.00517	0.4589	3.37052	0.00716214	6.93828	0.451408
		23	2015	Changde	0.0991998	2.31139	5.3425	4.38881	10.7452	5.14402	0.4759	3.28805	0.00765298	7.31986	0.459846
		23	2016	Changde	0.0957445	2.22549	4.95278	4.47274	10.8306	5.30274	0.4955	2.93412	0.00802837	7.20117	0.483903
		23	2017	Changde	0.0884882	2.32085	5.38634	4.33648	10.8788	5.45724	0.5163	3.11872	0.00857121	7.34148	0.469306
		23	2018	Changde	0.0778666	2.47213	6.11142	4.26007	10.971	5.50005	0.5314	2.84119	0.00909425	7.69029	0.453554
		23	2019	Changde	0.0735626	2.5042	6.27102	4.27505	11.0428	5.60275	0.5445	3.07299	0.00992221	7.87626	0.461869
		23	2020	Changde	0.116577	2.52292	6.36514	4.48063	11.1633	5.74723	0.5625	3.03832	0.011893	8.26642	0.82796
		24	2010	Changzhou	0.57875	3.27407	10.7195	5.80004	11.1173	6.38789	0.6395	3.46536	0.0226972	9.03121	3.83652
		24	2011	Changzhou	0.536327	3.04768	9.28837	5.90537	11.2578	6.31271	0.652	3.36011	0.0225064	9.29266	4.13055
		24	2012	Changzhou	0.515009	3.27829	10.7472	5.95836	11.3509	6.283	0.6621	3.07719	0.0188259	9.43212	4.36229
		24	2013	Changzhou	0.518907	2.94861	8.69429	6.04923	11.6881	6.21923	0.6745	3.37355	0.0226557	9.82125	4.82283
		24	2014	Changzhou	0.456246	2.95746	8.74656	6.06394	11.5562	5.71343	0.6871	3.91792	0.0231149	9.75447	4.76207
		24	2015	Changzhou	0.485545	3.10127	9.6179	6.25929	11.6282	5.31927	0.7001	3.7313	0.0219071	9.98465	5.44593
		24	2016	Changzhou	0.454169	3.0949	9.57841	6.33009	11.7177	5.66513	0.71	3.55868	0.0262972	9.79729	5.56955
		24	2017	Changzhou	0.428894	3.09383	9.57181	6.4551	11.8204	5.42528	0.718	3.60112	0.0237424	9.70406	6.01743
		24	2018	Changzhou	0.401585	3.09981	9.60884	6.54844	11.9136	5.43074	0.725	3.548	0.0222089	10.0611	5.98757
		24	2019	Changzhou	0.418112	3.32098	11.0289	6.65744	11.9601	5.5052	0.7327	3.62188	0.0274419	10.1191	6.53389
		24	2020	Changzhou	0.399571	3.1503	9.92437	6.66384	11.9046	5.54273	0.77083	3.47247	0.0274682	10.6291	5.90653
		25	2010	Chaoyang	0.528756	2.61112	6.81795	3.10143	9.97748	4.74358	0.25	3.25257	0.00115713	5.25227	1.13999
		25	2011	Chaoyang	0.511148	2.34498	5.49893	3.52059	10.2009	4.73932	0.24249	2.97469	0.00133309	5.59471	1.37639
		25	2012	Chaoyang	0.468131	2.21636	4.91227	3.54848	10.3341	4.82933	0.23934	2.9371	0.00159345	5.34711	1.44091
		25	2013	Chaoyang	0.417274	2.16165	4.67272	3.59174	10.292	4.87374	0.25314	3.66119	0.00145647	5.86363	1.23079
		25	2014	Chaoyang	0.342516	2.11956	4.49253	3.54859	10.4157	5.04837	0.25902	3.57736	0.00183773	5.68698	1.14328
		25	2015	Chaoyang	0.585949	2.11634	4.4789	4.09931	10.2699	2.40758	0.25565	3.51868	0.00175257	6.00141	1.69057
		25	2016	Chaoyang	0.935796	2.14198	4.58807	4.45656	10.0976	2.59481	0.23166	3.67355	0.00182783	6.07535	2.27259
		25	2017	Chaoyang	1.0022	2.20572	4.86521	4.67093	10.1605	4.07606	0.22345	3.55739	0.00164286	5.98896	2.27493
		25	2018	Chaoyang	1.0183	2.10912	4.44841	4.88831	10.2494	3.86801	0.22754	3.32103	0.00191575	6.48616	2.87837
		25	2019	Chaoyang	1.12843	2.11029	4.45331	5.05529	10.2668	4.38806	0.22768	3.62948	0.00309781	6.53524	3.24543
		25	2020	Chaoyang	0.857483	2.11655	4.47977	5.02248	10.3212	4.72846	0.50174	2.61871	0.00356481	7.35947	2.61726
		26	2010	Chaozhou	0.334484	2.64054	6.97245	4.19906	9.98336	4.91978	0.6275	3.21459	0.00619064	7.69074	0.700041
		26	2011	Chaozhou	0.271774	2.68756	7.22297	4.19331	10.0928	4.84143	0.6315	3.45458	0.00659724	7.44132	0.655427
		26	2012	Chaozhou	0.248004	2.65003	7.02265	4.15228	10.1755	4.8514	0.6315	3.2094	0.00655296	7.63143	0.649085
		26	2013	Chaozhou	0.599341	2.70163	7.29879	4.79815	10.2828	4.39699	0.6315	3.37	0.00605693	7.98173	1.72446
		26	2014	Chaozhou	0.721124	2.68915	7.2315	5.0869	10.3514	4.38073	0.6341	3.69826	0.00632628	7.92262	2.25377
		26	2015	Chaozhou	0.57801	2.66777	7.117	5.01103	10.4328	2.70727	0.638	2.42939	0.00728953	8.04655	1.99225
		26	2016	Chaozhou	0.545049	2.70683	7.32691	4.99176	10.5175	3.19144	0.64	3.31492	0.00654233	8.22898	2.01217
		26	2017	Chaozhou	0.768727	2.75626	7.59698	5.63957	10.5517	3.20411	0.645	3.59149	0.00647163	8.33399	2.93699
		26	2018	Chaozhou	0.701377	2.73184	7.46293	5.59373	10.6021	3.48382	0.653	3.17883	0.00638786	8.56541	2.81776
		26	2019	Chaozhou	0.506211	2.59935	6.75664	4.94186	10.6131	3.28509	0.658	3.09158	0.00620498	8.72924	2.05735
		26	2020	Chaozhou	0.447126	2.53581	6.43035	5.53914	10.6597	3.03682	0.64202	2.93875	0.00820778	8.86996	1.90855
		27	2010	Chenzhou	0.246797	2.05155	4.20886	3.79655	10.0864	5.8052	0.417	3.32248	0.00445179	6.06843	0.582408
		27	2011	Chenzhou	0.198561	2.22354	4.94414	3.85835	10.2855	5.75786	0.433	3.02467	0.00447429	6.15698	0.580513
		27	2012	Chenzhou	0.188149	2.20874	4.87854	3.92593	10.3996	5.74687	0.4528	2.61865	0.00452091	6.3081	0.616213
		27	2013	Chenzhou	0.180347	2.15735	4.65417	3.9795	10.4018	5.92713	0.4703	3.49665	0.00466551	6.94505	0.651574
		27	2014	Chenzhou	0.153455	2.19084	4.79978	3.94667	10.5966	5.95874	0.485	3.04722	0.00509632	6.81564	0.611669
		27	2015	Chenzhou	0.129949	2.199	4.83559	3.993	10.6615	6.04067	0.5034	4.00938	0.00517103	7.09755	0.552759
		27	2016	Chenzhou	0.120047	2.11626	4.47855	4.05561	10.7513	6.12902	0.5225	3.80293	0.00556898	6.89264	0.561652
		27	2017	Chenzhou	0.124029	2.14125	4.58494	4.08868	10.7393	6.27692	0.538	3.58268	0.00592252	7.02643	0.570968
		27	2018	Chenzhou	0.113933	2.20372	4.85639	4.17345	10.8294	6.26952	0.5488	3.57591	0.00628285	7.36645	0.574379
		27	2019	Chenzhou	0.113226	2.17234	4.71906	4.1718	10.8349	6.40728	0.5604	3.68083	0.00644248	7.59539	0.574105
		27	2020	Chenzhou	0.196254	2.16593	4.69124	4.20626	10.8889	6.50461	0.5812	3.4496	0.00698953	8.01268	1.04963
		28	2010	Chengdu	0.395799	2.88577	8.32768	6.3681	10.7895	6.38541	0.6575	3.1784	0.0439564	10.1513	1.56412
		28	2011	Chengdu	0.338269	2.87487	8.26486	6.44264	10.7946	6.42724	0.67	3.10011	0.0459931	9.91635	1.64787
		28	2012	Chengdu	0.297301	2.85042	8.12492	6.43282	10.9617	6.50314	0.6844	3.30174	0.04836	10.1856	1.7067
		28	2013	Chengdu	0.282994	2.89188	8.36295	6.46371	11.2473	6.63802	0.694	3.53693	0.0490782	10.4698	1.80293
		28	2014	Chengdu	0.2174	2.91143	8.47642	6.38373	11.1565	6.28429	0.7037	3.74849	0.0505519	10.3498	1.51537
		28	2015	Chengdu	0.226296	2.99022	8.9414	6.52606	11.2155	6.07451	0.7147	3.39624	0.05156	10.6704	1.66753
		28	2016	Chengdu	0.234415	2.95686	8.743	6.72393	11.251	5.7952	0.7062	2.74608	0.0497307	10.6528	1.79229
		28	2017	Chengdu	0.23061	2.97223	8.83416	6.8475	11.3726	6.19258	0.7185	3.33784	0.0509472	10.6227	1.99632
		28	2018	Chengdu	0.226831	2.99424	8.96547	6.97681	11.4593	6.27368	0.7312	3.73637	0.0514573	10.9588	2.13118
		28	2019	Chengdu	0.229574	2.90411	8.43385	7.07892	11.5462	6.28223	0.7441	3.34988	0.0530327	10.8324	2.35555
		28	2020	Chengdu	0.22162	2.9005	8.4129	7.03706	11.3584	6.29071	0.78759	3.12214	0.0442535	11.0891	1.8742
		29	2010	Chengde	0.561745	2.50628	6.28142	4.2216	10.1542	3.99378	0.39787	3.51543	0.0108671	5.35659	1.43662
		29	2011	Chengde	0.405564	2.40492	5.78364	4.16024	10.3642	3.53549	0.411	3.11199	0.0115434	5.33272	1.28349
		29	2012	Chengde	0.345383	2.32745	5.41703	4.07263	10.4279	4.2579	0.42457	4.07108	0.0117668	5.49717	1.16424
		29	2013	Chengde	0.348255	2.37636	5.64708	4.16531	10.4239	3.05122	0.43858	4.00832	0.0118662	5.66988	1.26031
		29	2014	Chengde	0.318851	2.34172	5.48365	4.15502	10.5487	4.23928	0.45305	4.0358	0.0115012	5.7301	1.21364
		29	2015	Chengde	0.308188	2.33704	5.46175	4.12422	10.5585	4.30617	0.468	4.09795	0.0116552	6.11589	1.18621
		29	2016	Chengde	0.285525	2.27562	5.17843	4.13064	10.615	4.53661	0.49001	4.232	0.0121929	6.39359	1.163
		29	2017	Chengde	0.312681	2.15739	4.65435	4.27135	10.6286	2.9107	0.50701	4.00119	0.0125899	6.63726	1.28533
		29	2018	Chengde	0.302086	2.15666	4.65119	4.24704	10.6329	4.5152	0.52069	4.27189	0.0132921	7.11314	1.25051
		29	2019	Chengde	0.316768	2.16334	4.68003	4.32362	10.6233	3.28041	0.5326	3.70464	0.015056	7.16317	1.3006
		29	2020	Chengde	0.550051	2.13978	4.57867	4.26873	10.739	0.0981244	0.56716	3.90378	0.0167839	7.67369	2.54501
		30	2010	Chizhou	0.431353	2.24421	5.03647	3.09091	9.97287	5.89931	0.445	2.61713	0.0175659	4.94876	0.924947
		30	2011	Chizhou	0.417871	2.10663	4.43791	3.2975	10.179	5.75082	0.46	3.63125	0.0193112	6.28786	1.10079
		30	2012	Chizhou	0.480128	2.145	4.60102	3.5504	10.2912	5.7646	0.475	3.53714	0.0209979	6.46303	1.41246
		30	2013	Chizhou	0.500977	2.45062	6.00552	3.68462	10.2589	5.86402	0.4882	3.5132	0.0150172	6.97354	1.62817
		30	2014	Chizhou	0.480412	2.5605	6.55618	3.78099	10.4987	5.88727	0.5006	3.14087	0.0147021	7.05099	1.73744
		30	2015	Chizhou	0.229331	2.53691	6.43593	3.18911	10.5457	5.98591	0.5111	3.60118	0.0159325	7.34794	0.869958
		30	2016	Chizhou	0.21128	2.66759	7.11602	3.2198	10.6193	6.01238	0.523	3.64958	0.0167554	7.21008	0.862426
		30	2017	Chizhou	0.20192	2.70337	7.30822	3.27445	10.6731	6.04694	0.5367	3.40752	0.0176837	7.34923	0.869861
		30	2018	Chizhou	0.166782	2.82969	8.00713	3.26088	10.755	5.94929	0.541	3.8942	0.0177111	7.47534	0.774724
		30	2019	Chizhou	0.153816	2.84508	8.09449	3.4078	10.937	5.81266	0.5492	3.61432	0.0201946	7.51371	0.861785
		30	2020	Chizhou	0.317924	2.79188	7.79459	3.35532	11.0797	5.89333	0.59701	3.23612	0.0268164	7.77233	2.06176
		31	2010	Chifeng	0.462459	1.89601	3.59485	4.06232	10.129	3.59919	0.25244	3.34424	0.00347095	5.32301	1.15799
		31	2011	Chifeng	0.396664	1.95912	3.83815	4.1036	10.3456	2.92418	0.24121	3.34405	0.00399023	5.30827	1.2372
		31	2012	Chifeng	0.352146	1.8796	3.53291	4.24837	10.5012	1.71439	0.24413	3.36954	0.00413865	5.59099	1.28134
		31	2013	Chifeng	0.367549	2.04446	4.17984	4.31031	10.5007	1.5418	0.24538	3.3478	0.00435558	5.92959	1.43919
		31	2014	Chifeng	0.351319	2.03318	4.13383	4.32196	10.6288	2.11568	0.26593	3.474	0.00457967	5.98645	1.45168
		31	2015	Chifeng	0.324153	2.01401	4.05624	4.32377	10.6752	3.38927	0.47057	3.23328	0.00474474	6.03548	1.40327
		31	2016	Chifeng	0.321451	2.01474	4.05917	4.36744	10.713	3.67729	0.4829	3.55162	0.00504785	6.13556	1.4435
		31	2017	Chifeng	0.328664	1.91005	3.64828	4.25159	10.606	4.37607	0.49381	2.5872	0.0052357	6.11368	1.32657
		31	2018	Chifeng	0.396126	1.75834	3.09178	4.29071	10.4862	5.11896	0.50361	2.96548	0.00534222	6.64118	1.42055
		31	2019	Chifeng	0.369846	1.83942	3.38346	4.3222	10.5838	1.58213	0.51074	2.72885	0.00546122	6.81674	1.45858
		31	2020	Chifeng	0.576358	1.93158	3.73099	4.37823	10.6827	0.0981244	0.5297	3.76519	0.00596262	7.28276	2.51515
		32	2010	Chongzuo	0.0998927	2.53389	6.42059	1.95878	9.83	3.59418	0.2977	2.9075	0.0101254	3.13549	0.196534
		32	2011	Chongzuo	0.0899612	2.50341	6.26707	2.18884	10.1088	3.41407	0.3147	3.21	0.010631	3.2581	0.220026
		32	2012	Chongzuo	0.114262	2.49282	6.21415	2.45805	10.1769	3.7829	0.3294	3.44328	0.015177	5.04343	0.300127
		32	2013	Chongzuo	0.105902	2.19292	4.80888	2.4911	10.0719	3.90169	0.34	3.00041	0.0173034	4.14313	0.305278
		32	2014	Chongzuo	0.0930313	2.10538	4.43262	2.42878	10.3717	4.1082	0.3535	3.20114	0.0190636	4.5326	0.296326
		32	2015	Chongzuo	0.090022	2.12406	4.51164	2.51674	10.415	4.22322	0.3628	2.91171	0.020808	5.07517	0.299193
		32	2016	Chongzuo	0.0351456	1.71808	2.9518	1.83751	10.523	2.80128	0.3721	3.26391	0.0210173	5.6058	0.13014
		32	2017	Chongzuo	0.027046	1.72729	2.98355	1.79307	10.6846	1.32439	0.3828	2.94013	0.0200426	5.4428	0.117632
		32	2018	Chongzuo	0.0227512	1.10933	1.23061	1.82386	10.7906	3.10521	0.3924	3.15767	0.0300567	5.73657	0.110157
		32	2019	Chongzuo	0.0282632	1.90869	3.6431	1.7711	10.4949	3.96069	0.4	3.35099	0.040599	5.30536	0.101786
		32	2020	Chongzuo	0.217114	2.08042	4.32817	1.83986	10.5644	0.462664	0.44019	3.01501	0.0493091	6.65157	0.840407
		33	2010	Chuzhou	0.22351	2.36064	5.5726	3.52171	9.76423	4.74747	0.416	2.93719	0.0100584	6.85961	0.394532
		33	2011	Chuzhou	0.160034	2.45531	6.02854	3.474	9.98202	5.62228	0.434	2.88731	0.0106578	7.60738	0.34624
		33	2012	Chuzhou	0.197831	2.55102	6.5077	3.7606	10.1126	5.85922	0.451	3.31104	0.0119098	7.724	0.486801
		33	2013	Chuzhou	0.184424	2.81652	7.93281	3.8131	10.0937	6.02814	0.4647	2.47213	0.0110862	8.05611	0.507759
		33	2014	Chuzhou	0.168967	2.84204	8.07719	3.85896	10.3275	6.14879	0.4775	3.09472	0.0116808	7.98616	0.514916
		33	2015	Chuzhou	0.156889	2.81341	7.91527	3.87402	10.3931	6.22672	0.4902	3.46544	0.012228	8.04463	0.509955
		33	2016	Chuzhou	0.147733	2.84302	8.08278	3.92376	10.4717	6.28209	0.504	3.42292	0.0127094	8.18897	0.519777
		33	2017	Chuzhou	0.141732	2.69792	7.27876	4.08133	10.5845	6.24593	0.5189	3.46958	0.0131257	8.04141	0.557855
		33	2018	Chuzhou	0.130728	2.68623	7.21586	4.19399	10.6919	6.23903	0.5342	3.60545	0.0129838	8.44527	0.572505
		33	2019	Chuzhou	0.107196	2.9249	8.55505	4.41117	11.1624	5.87017	0.5454	3.30902	0.0134408	8.69868	0.751946
		33	2020	Chuzhou	0.19299	2.94259	8.65886	4.33855	11.2396	5.89778	0.61905	2.90488	0.0150529	9.06578	1.46653
		34	2010	Dazhou	0.209698	1.72038	2.95972	3.52462	9.59035	3.75492	0.3271	3.17011	0.00340941	4.81218	0.314158
		34	2011	Dazhou	0.193343	1.76527	3.11617	3.67246	9.82412	3.50937	0.3431	3.67994	0.00343481	5.26269	0.356625
		34	2012	Dazhou	0.191065	1.37547	1.8919	3.75107	9.93716	3.41803	0.361	3.54442	0.00360278	5.43372	0.394973
		34	2013	Dazhou	0.163254	1.70332	2.90129	3.70808	9.80378	3.21304	0.378	3.28178	0.00387244	5.98141	0.368813
		34	2014	Dazhou	0.246503	1.71328	2.93532	4.19345	10.1028	3.34446	0.3939	3.18947	0.00401591	6.286	0.60075
		34	2015	Dazhou	0.215229	1.767	3.12228	4.17593	10.1	3.64071	0.4087	3.31766	0.004172	6.6958	0.522169
		34	2016	Dazhou	0.164705	1.77688	3.15731	4.05285	10.1628	3.19253	0.4242	3.16048	0.00422441	6.68586	0.425786
		34	2017	Dazhou	0.235169	2.12738	4.52576	4.90883	10.2423	3.72558	0.4392	3.41641	0.00431479	6.9575	0.654704
		34	2018	Dazhou	0.224014	2.11997	4.49427	4.96308	10.2964	2.57395	0.4552	3.61978	0.00457465	7.20117	0.661928
		34	2019	Dazhou	0.142568	2.13984	4.5789	4.29894	10.4808	0.0981244	0.4714	3.46625	0.00553527	7.19143	0.507096
		34	2020	Dazhou	0.198238	2.09891	4.40541	4.81211	10.5471	0.0981244	0.49722	3.84219	0.00628924	7.19968	0.778607
		35	2010	Dalian	0.470571	3.50802	12.3062	5.70974	11.2607	7.05191	0.51961	3.70525	0.0367326	8.71964	3.628
		35	2011	Dalian	0.387045	3.61798	13.0898	5.73954	11.4219	7.05191	0.54554	3.88563	0.0378755	8.94846	3.53352
		35	2012	Dalian	0.373111	3.55405	12.6312	5.81961	11.5417	7.01597	0.55169	3.89339	0.0382606	8.76764	3.79111
		35	2013	Dalian	0.387879	3.40487	11.5932	5.95208	11.7711	7.00478	0.55423	3.85052	0.0399819	8.93314	4.29462
		35	2014	Dalian	0.375528	3.50937	12.3157	5.93007	11.6077	7.02529	0.55611	3.8882	0.0411035	8.64541	4.1285
		35	2015	Dalian	0.351472	3.60413	12.9898	5.92627	11.6144	5.38792	0.57032	3.34009	0.0415092	8.8323	3.88929
		35	2016	Dalian	0.419715	3.64157	13.261	5.96056	11.4873	5.6829	0.56059	3.18852	0.0415367	8.84951	4.09094
		35	2017	Dalian	0.457816	3.58385	12.844	6.23305	11.5133	5.75195	0.55929	3.4563	0.0406937	8.9548	4.57156
		35	2018	Dalian	0.443706	3.60583	13.002	6.40168	11.6041	5.44731	0.5591	3.1237	0.0399921	9.25923	4.86079
		35	2019	Dalian	0.451582	3.68109	13.5504	6.41337	11.5129	4.16917	0.57119	3.27706	0.0414991	9.42843	4.51563
		35	2020	Dalian	0.480422	3.71771	13.8214	6.41196	11.4583	0.0981244	0.82416	2.59849	0.0437232	9.77809	4.53338
		36	2010	Daqing	0.596718	2.1665	4.6937	5.46027	11.5481	4.40348	0.5039	3.37599	0.0229144	6.82002	6.18065
		36	2011	Daqing	0.45995	2.29162	5.25154	5.52988	11.8004	4.30224	0.5095	2.67429	0.0228673	7.63046	6.13125
		36	2012	Daqing	0.461672	2.23863	5.01144	5.57414	11.8641	4.38663	0.5138	3.0493	0.0231797	7.7437	6.55889
		36	2013	Daqing	0.492412	2.09129	4.37348	5.64148	11.9033	4.49884	0.516	2.83077	0.0247385	7.88796	7.27569
		36	2014	Daqing	0.514631	2.09606	4.39346	5.6608	11.8949	4.63902	0.5242	4.01275	0.0224252	7.47817	7.54037
		36	2015	Daqing	0.669646	2.06409	4.26046	5.65779	11.6093	5.03922	0.6653	2.68976	0.0238243	7.5369	7.37354
		36	2016	Daqing	0.78985	2.07301	4.29736	5.64337	11.4584	4.82851	0.67724	3.12349	0.02209	7.44366	7.47899
		36	2017	Daqing	0.748422	2.10232	4.41974	5.70716	11.4894	4.5612	0.68918	3.16779	0.0225275	7.39634	7.34857
		36	2018	Daqing	0.715054	2.11599	4.47742	5.76069	11.539	4.54791	0.70112	2.66312	0.02292	7.53209	7.33934
		36	2019	Daqing	0.748742	2.12042	4.49618	5.73923	11.4541	3.01596	0.71306	2.82257	0.0226738	7.68064	7.05992
		36	2020	Daqing	0.862373	2.09124	4.37329	5.78716	11.3479	2.8264	0.72662	2.04387	0.0223094	8.16195	7.13784
		37	2010	Datong	0.932085	1.77256	3.14197	4.49161	9.9697	5.03515	0.54914	3.95752	0.0102942	5.44674	1.95323
		37	2011	Datong	0.767026	1.87967	3.53317	4.55211	10.1402	4.41191	0.5649	3.61397	0.0103923	5.33272	1.93743
		37	2012	Datong	0.763338	1.99447	3.9779	4.63184	10.2333	4.96584	0.5795	3.5437	0.0110464	5.52943	2.11779
		37	2013	Datong	0.820492	2.86124	8.18671	4.72789	10.2649	4.66664	0.59026	4.13155	0.00888945	6.28972	2.35198
		37	2014	Datong	0.813929	1.80271	3.24977	4.76838	10.2958	4.72166	0.60042	3.64037	0.0088334	6.05209	2.40377
		37	2015	Datong	0.704364	1.80669	3.26413	4.7176	10.3414	4.73563	0.61021	3.51357	0.00844058	6.47235	2.17812
		37	2016	Datong	0.733472	1.79894	3.23619	4.78097	10.3105	4.87686	0.62008	3.58704	0.00822409	6.84801	2.19876
		37	2017	Datong	0.699803	1.75165	3.06828	4.86173	10.3942	4.639	0.62938	4.0442	0.00794126	6.73221	2.2795
		37	2018	Datong	0.563074	1.88049	3.53626	4.77864	10.5153	4.56074	0.63967	3.26703	0.00796065	7.07157	2.07236
		37	2019	Datong	0.663667	1.97348	3.89463	4.99701	10.5485	3.62771	0.6562	3.48665	0.00822841	7.07496	2.5278
		37	2020	Datong	0.734292	1.87268	3.50692	4.95983	10.6915	3.25046	0.72581	3.9619	0.00969645	7.56786	3.2451
		38	2010	Dandong	0.568202	2.81583	7.92887	3.62204	10.3054	6.48512	0.39685	2.74562	0.0098961	5.96101	1.6941
		38	2011	Dandong	0.420539	2.90503	8.43918	3.71185	10.5144	6.60674	0.39262	3.06963	0.0123547	5.86363	1.54929
		38	2012	Dandong	0.355716	2.78149	7.7367	3.71614	10.6495	6.61694	0.39044	3.0066	0.0117042	5.96871	1.48575
		38	2013	Dandong	0.475808	2.52483	6.37475	4.12917	10.7394	6.42374	0.38289	3.6691	0.0122442	6.30992	2.19525
		38	2014	Dandong	0.646811	2.46978	6.09981	4.43887	10.6523	6.08115	0.38531	3.05699	0.0122564	6.24804	2.73545
		38	2015	Dandong	0.770539	2.48695	6.18491	4.64924	10.6177	5.07257	0.37749	3.07296	0.0118154	6.6733	3.14767
		38	2016	Dandong	1.15962	2.59341	6.72575	4.82618	10.3489	1.81002	0.3842	3.28906	0.0114784	6.4677	3.62073
		38	2017	Dandong	1.19062	2.66192	7.08581	4.97754	10.3988	4.88886	0.37959	3.63335	0.010972	5.88332	3.91238
		38	2018	Dandong	1.21605	2.75325	7.5804	5.09339	10.4398	2.49254	0.3784	3.60196	0.0108207	6.90575	4.16959
		38	2019	Dandong	1.48895	2.55863	6.54658	5.27051	10.3815	3.48679	0.38441	3.45727	0.0122461	6.96319	4.80265
		38	2020	Dandong	1.1717	2.53179	6.40994	5.29663	10.4742	3.97538	0.68807	3.05089	0.0171862	6.90575	4.18694
		39	2010	Deyang	0.339587	2.44992	6.00212	4.58125	10.1399	4.72026	0.4132	3.01215	0.0128804	6.52942	0.865233
		39	2011	Deyang	0.27445	2.49811	6.24058	4.60768	10.3597	4.6991	0.4299	3.0846	0.0133918	6.77194	0.869103
		39	2012	Deyang	0.253987	2.61548	6.84072	4.67536	10.4897	4.56843	0.4479	3.21172	0.0154892	6.72743	0.92078
		39	2013	Deyang	0.224207	2.68051	7.18514	4.57938	10.4804	4.51125	0.4586	3.49785	0.015893	7.09008	0.888217
		39	2014	Deyang	0.198766	2.83557	8.04048	4.55538	10.6711	4.44142	0.4727	3.91924	0.019125	7.42476	0.858043
		39	2015	Deyang	0.178229	2.87486	8.2648	4.62951	10.7299	4.37681	0.4847	3.20791	0.0208039	7.52833	0.814315
		39	2016	Deyang	0.154085	2.77673	7.71021	4.58062	10.8165	3.85061	0.4958	2.96595	0.0252323	7.88269	0.767188
		39	2017	Deyang	0.157471	2.77828	7.71883	4.71694	10.9261	3.38676	0.5098	2.77996	0.0310035	8.07122	0.87419
		39	2018	Deyang	0.144435	2.73501	7.48029	4.77686	11.044	3.3231	0.5235	3.65127	0.0318756	8.29929	0.902006
		39	2019	Deyang	0.139634	2.56877	6.59859	4.75246	11.0935	3.6275	0.539	3.17263	0.0336231	8.23721	0.91599
		39	2020	Deyang	0.210836	2.51585	6.32949	4.74683	11.1483	3.86055	0.5578	3.30107	0.0382685	8.47449	1.46488
		40	2010	Dezhou	0.250642	2.68146	7.19023	4.10274	10.3013	3.89896	0.4305	3.08817	0.00712002	7.27656	0.745461
		40	2011	Dezhou	0.223004	2.6755	7.15828	4.22336	10.4604	4.15917	0.4416	3.65986	0.00705336	7.4495	0.7764
		40	2012	Dezhou	0.215586	2.64059	6.97271	4.38116	10.5894	4.10583	0.4624	3.27999	0.00701385	7.6039	0.853982
		40	2013	Dezhou	0.219642	2.94253	8.65846	4.50582	10.6572	4.00813	0.4774	3.05467	0.00705577	7.9266	0.952988
		40	2014	Dezhou	0.260213	2.87371	8.25822	4.72419	10.7286	3.63871	0.49525	4.29948	0.00755745	7.76599	1.18409
		40	2015	Dezhou	0.252249	2.82243	7.96612	4.79271	10.7802	3.32813	0.5173	3.62942	0.008925	7.95788	1.20844
		40	2016	Dezhou	0.220561	2.77379	7.6939	4.75529	10.8368	3.3464	0.5377	3.90744	0.0100846	8.04495	1.11683
		40	2017	Dezhou	0.205894	2.74021	7.50873	4.84633	10.9008	3.36673	0.5557	3.79435	0.0109828	7.96485	1.11607
		40	2018	Dezhou	0.207355	2.61473	6.83681	4.95091	10.9725	3.72973	0.5701	3.9047	0.0109477	8.25166	1.20641
		40	2019	Dezhou	0.230486	2.35333	5.53818	4.93003	10.8647	3.62504	0.5303	3.44217	0.0122242	8.46716	1.21167
		40	2020	Dezhou	0.364995	2.31283	5.34918	5.0543	10.9128	4.10353	0.53298	3.20819	0.0129312	9.0342	2.00324
		41	2010	Dingxi	0.117801	1.53093	2.34373	0.291766	8.57622	1.69578	0.2342	2.33672	0.00188819	3.98898	0.0680463
		41	2011	Dingxi	0.100165	1.52868	2.33688	0.384153	8.84159	1.58793	0.2443	3.47482	0.00302983	4.70953	0.0692215
		41	2012	Dingxi	0.0947834	1.45567	2.11898	0.464532	9.00663	1.467	0.2583	2.98182	0.00257692	4.70953	0.0764206
		41	2013	Dingxi	0.18095	1.39088	1.93455	0.641443	9.03682	0.822815	0.2716	2.79218	0.00197603	5.28827	0.16472
		41	2014	Dingxi	0.184645	1.35588	1.83841	1.21765	9.25627	0.684813	0.2877	2.79101	0.0018837	5.30827	0.193267
		41	2015	Dingxi	0.167211	1.38961	1.93102	1.17808	9.30447	0.524729	0.304	1.94304	0.00168556	5.43372	0.183513
		41	2016	Dingxi	0.15484	1.38676	1.9231	1.18179	9.38362	0.334041	0.319	2.96425	0.00179224	5.52545	0.183755
		41	2017	Dingxi	0.128192	1.46023	2.13226	1.3005	9.36675	0.0981244	0.3433	3.26788	0.00195841	5.53339	0.149404
		41	2018	Dingxi	0.123457	1.53048	2.34237	1.38621	9.44589	1.18928	0.3552	3.13399	0.00212638	5.76832	0.155874
		41	2019	Dingxi	0.11836	1.49893	2.24679	1.52976	9.59873	2.49271	0.3638	3.6105	0.0021516	6.10925	0.174244
		41	2020	Dingxi	0.362834	1.49402	2.23209	1.58919	9.76595	3.03991	0.38492	3.99913	0.00254206	6.70564	0.63496
		42	2010	Dongguan	0.984405	3.00097	9.00582	6.67099	11.1027	6.07873	0.8846	3.71827	0.0046558	9.88129	5.08247
		42	2011	Dongguan	0.821353	3.14808	9.91041	6.71751	10.959	6.03326	0.886	3.51599	0.00546119	9.86095	4.71172
		42	2012	Dongguan	0.830127	3.14104	9.86613	6.74965	10.982	6.05331	0.8867	3.36306	0.00631682	9.73649	5.01559
		42	2013	Dongguan	0.777697	3.42889	11.7573	6.8005	12.5793	6.09855	0.8875	3.11245	0.00731994	8.93314	5.13379
		42	2014	Dongguan	0.801388	3.43997	11.8334	6.85794	11.1649	6.16132	0.8881	3.97782	0.00837411	9.8945	5.64924
		42	2015	Dongguan	0.70962	3.47976	12.1087	6.87462	11.2334	6.27104	0.8882	3.12958	0.0138872	10.1497	5.3948
		42	2016	Dongguan	0.647597	3.54262	12.5501	6.94874	11.3228	5.94792	0.8914	3.45196	0.01363	10.2688	5.35211
		42	2017	Dongguan	0.585027	3.63678	13.2262	7.03371	11.4222	5.0374	0.8986	3.53052	0.0141943	9.59717	5.31703
		42	2018	Dongguan	0.543268	3.83658	14.7193	7.13184	11.5023	4.63194	0.9102	3.22899	0.0144668	11.0945	5.35913
		42	2019	Dongguan	0.479635	4.02426	16.1947	7.00164	11.6308	4.55302	0.921	2.62507	0.0147013	11.0061	5.37291
		42	2020	Dongguan	0.456442	3.95523	15.6438	7.11858	11.4315	4.46734	0.92176	1.69805	0.0128384	11.2159	4.20293
		43	2010	Dongying	0.456079	2.61975	6.86308	5.07935	11.6652	4.11361	0.6002	4.1487	0.0259185	7.5999	5.28385
		43	2011	Dongying	0.426689	2.42618	5.88636	5.19121	11.7815	3.55164	0.6097	4.1236	0.0249163	7.62511	5.55703
		43	2012	Dongying	0.419544	2.43907	5.94908	5.29123	11.8872	3.55955	0.6208	4.13235	0.0128105	7.62266	6.07406
		43	2013	Dongying	0.428161	2.5906	6.71122	5.38705	12.0657	3.63343	0.63192	3.59653	0.0123905	8.02617	6.67471
		43	2014	Dongying	0.419313	2.57635	6.6376	5.42584	12.0075	3.67673	0.64042	3.75973	0.0129641	7.97453	6.8527
		43	2015	Dongying	0.429086	2.51462	6.32331	5.49362	12.0072	3.71504	0.6552	3.48036	0.014223	8.05801	7.01516
		43	2016	Dongying	0.474218	2.60459	6.78389	5.6492	12.0078	3.77452	0.6667	3.52192	0.0153013	8.09438	7.73927
		43	2017	Dongying	0.466462	2.57949	6.65378	5.75251	12.0893	3.74022	0.6775	3.40686	0.0152149	7.96763	8.25791
		43	2018	Dongying	0.473612	2.61269	6.82615	5.87948	12.1649	3.26331	0.6904	3.29035	0.0143534	8.19395	9.05419
		43	2019	Dongying	0.620106	2.62357	6.88309	5.81231	11.8058	4.07225	0.6924	3.46798	0.0154214	8.2845	8.29577
		43	2020	Dongying	0.698594	2.61551	6.84091	5.91891	11.8197	4.64391	0.71689	3.35301	0.0166936	8.85979	9.50918
		44	2010	Erdos	0.301031	2.27222	5.16297	4.60776	12.0733	5.62617	0.3173	3.54931	0.00132872	5.45104	4.08048
		44	2011	Erdos	0.24584	2.10137	4.41574	4.63489	12.0016	5.54462	0.3169	3.6292	0.00193018	5.3033	3.95761
		44	2012	Erdos	0.0923195	2.19222	4.80584	3.62337	12.1155	5.58016	0.3156	3.34365	0.00191997	5.28827	1.68443
		44	2013	Erdos	0.0910906	2.23444	4.99274	3.72642	12.4564	5.5274	0.3148	3.6677	0.00211698	6.33328	1.7861
		44	2014	Erdos	0.0938881	2.28288	5.21154	3.76062	12.2068	5.54606	0.3174	3.26736	0.00281327	5.97381	1.87107
		44	2015	Erdos	0.0975834	2.18906	4.79198	3.67934	12.2413	5.54504	0.73126	3.61935	0.00288201	6.24611	2.01653
		44	2016	Erdos	0.0876143	2.29815	5.28148	3.74469	12.2807	5.68419	0.73542	3.28632	0.00388362	6.81674	1.8833
		44	2017	Erdos	0.0889174	1.53611	2.35964	3.7139	12.1985	5.80924	0.74051	3.53067	0.00442597	6.73102	1.75822
		44	2018	Erdos	0.0793137	2.26896	5.14817	3.73802	12.1089	5.92037	0.7449	3.48907	0.0053801	7.26613	1.43608
		44	2019	Erdos	0.0832025	2.19213	4.80544	3.72762	12.0614	5.44227	0.75081	3.36931	0.00623874	7.34923	1.43679
		44	2020	Erdos	0.595968	2.20361	4.85591	3.08629	12.01	4.49291	0.77315	3.60357	0.00675	7.91863	9.75069
		45	2010	Ezhou	1.10238	2.53899	6.44647	4.2957	10.5438	5.36296	0.57904	3.77859	0.00960267	5.1299	4.15208
		45	2011	Ezhou	0.888293	2.79227	7.79676	4.35766	10.7527	5.20714	0.60381	3.61687	0.0109115	5.03044	4.14894
		45	2012	Ezhou	0.740613	2.7499	7.56193	4.30164	10.8817	5.22736	0.62088	3.54665	0.0119601	4.96981	3.93955
		45	2013	Ezhou	0.705148	2.72854	7.44496	4.36029	10.9571	5.07528	0.62819	3.70058	0.0124087	5.42495	4.20914
		45	2014	Ezhou	0.690041	2.66352	7.09436	4.44288	11.0798	5.2455	0.63581	3.93418	0.0139781	5.37064	4.47497
		45	2015	Ezhou	0.573178	2.72831	7.4437	4.42445	11.1407	5.34523	0.64304	4.02114	0.0143983	5.63121	3.94928
		45	2016	Ezhou	0.531065	2.62455	6.88824	4.4885	11.225	5.42281	0.64904	3.90204	0.0162808	6.03787	3.96532
		45	2017	Ezhou	0.504083	2.56499	6.57918	4.58073	11.3404	5.38927	0.6541	4.30065	0.0149577	6.04263	4.2405
		45	2018	Ezhou	0.465475	2.65231	7.03477	4.66229	11.4438	3.27294	0.65909	3.90104	0.0139139	6.34914	4.34204
		45	2019	Ezhou	0.455125	2.65509	7.04948	4.77072	11.5776	3.31875	0.663	4.00127	0.0149231	6.54679	4.89613
		45	2020	Ezhou	0.479999	2.58387	6.67637	4.7283	11.4509	3.51291	0.66667	3.59642	0.0153852	7.15851	4.46666
		46	2010	Fangchenggang	0.337917	2.06353	4.25817	2.98851	10.5258	4.54892	0.4827	3.02168	0.00182605	2.99573	1.24898
		46	2011	Fangchenggang	0.330912	2.18652	4.78086	3.32485	10.7667	3.00876	0.5018	3.03091	0.00191598	2.83321	1.55877
		46	2012	Fangchenggang	0.409634	2.33991	5.47516	3.56001	10.8258	3.30645	0.5192	2.92416	0.00201037	4.33073	2.05068
		46	2013	Fangchenggang	0.390677	2.17175	4.71652	3.68935	10.9414	3.30252	0.5301	3.09234	0.00371635	5.1299	2.28212
		46	2014	Fangchenggang	0.491648	1.63097	2.66008	3.98696	11.085	3.23132	0.5406	3.0541	0.00369163	5.15906	3.18888
		46	2015	Fangchenggang	0.41609	1.53202	2.34709	3.94968	11.1269	3.39106	0.5513	3.65508	0.0038774	5.20401	2.81225
		46	2016	Fangchenggang	0.476945	1.5118	2.28555	4.23507	11.2008	4.49134	0.5636	3.7513	0.00389666	4.89035	3.47075
		46	2017	Fangchenggang	0.466302	1.68326	2.83337	4.3879	11.2816	0.515037	0.5737	3.66062	0.00580728	4.83628	3.67813
		46	2018	Fangchenggang	0.494675	1.82428	3.32801	4.45923	11.2064	2.75552	0.584	3.74727	0.00511906	5.02388	3.61585
		46	2019	Fangchenggang	0.535546	1.56409	2.44639	4.53015	11.2004	3.69084	0.59693	3.71897	0.00512765	5.45532	3.89599
		46	2020	Fangchenggang	0.519419	1.62738	2.64836	4.62185	11.1662	5.70536	0.60952	3.03564	0.00497714	5.84354	3.62604
		47	2010	Foshan	0.595905	3.01573	9.09465	6.40845	11.4509	5.46667	0.9409	3.2563	0.00551111	9.71469	4.67804
		47	2011	Foshan	0.504705	2.99788	8.98731	6.61961	11.4208	5.35877	0.9486	4.01972	0.00616111	9.67074	4.59286
		47	2012	Foshan	0.536033	3.03337	9.20131	6.62169	11.4215	5.41746	0.9487	3.43914	0.00630395	9.60892	4.88143
		47	2013	Foshan	0.526919	3.28059	10.7623	6.69559	12.12	5.41035	0.9488	3.19682	0.00648286	9.88654	5.06297
		47	2014	Foshan	0.546201	3.31776	11.0075	6.73278	11.529	5.39469	0.9489	3.74882	0.00635404	9.97688	5.52963
		47	2015	Foshan	0.513952	3.35805	11.2765	6.85731	11.5927	5.22571	0.9494	3.94805	0.00664751	10.1744	5.53607
		47	2016	Foshan	0.466213	3.41065	11.6325	6.89576	11.6604	4.73857	0.9495	3.78509	0.00669918	10.2749	5.39137
		47	2017	Foshan	0.434185	3.46971	12.0389	7.00506	11.7306	4.76754	0.9496	3.52421	0.0158921	10.5065	5.32958
		47	2018	Foshan	0.406827	3.68638	13.5894	7.06174	11.7574	4.41678	0.9498	3.43765	0.0156311	10.8351	5.11301
		47	2019	Foshan	0.416569	3.75243	14.0808	7.18063	11.8045	3.8718	0.95	3.39691	0.0157713	10.9781	5.48934
		47	2020	Foshan	0.411959	3.64253	13.268	7.18324	11.6453	2.58234	0.95168	2.95896	0.0153673	11.2101	4.68041
		48	2010	fuzhou	0.243508	3.28862	10.815	4.92734	10.707	5.5525	0.6195	3.71168	0.0395874	8.27461	1.06892
		48	2011	fuzhou	0.22414	2.87944	8.29116	5.04784	10.8619	5.40188	0.633	3.04874	0.0406497	8.44827	1.16316
		48	2012	fuzhou	0.203439	2.77606	7.7065	5.07537	10.9734	5.305	0.6475	3.37797	0.0420063	8.50532	1.18042
		48	2013	fuzhou	0.197444	2.96031	8.76343	5.14734	11.1764	5.24884	0.659	3.45237	0.043371	8.79634	1.2585
		48	2014	fuzhou	0.178011	2.78326	7.74655	5.17434	11.1562	5.21917	0.669	3.87825	0.0431822	8.77044	1.23845
		48	2015	fuzhou	0.204456	2.76448	7.64233	5.41724	11.2287	5.23157	0.677	3.87644	0.0427953	9.20703	1.53153
		48	2016	fuzhou	0.196567	2.72993	7.45253	5.49773	11.3175	5.27497	0.685	3.8367	0.0419388	9.291	1.60931
		48	2017	fuzhou	0.208811	2.70389	7.31101	5.72233	11.4311	5.24795	0.695	3.35457	0.0409735	9.34671	1.91561
		48	2018	fuzhou	0.19673	2.6133	6.82936	5.8628	11.5331	4.19884	0.703	3.69044	0.0413363	9.81564	1.99699
		48	2019	fuzhou	0.195241	2.522	6.36051	6.01816	11.7025	4.25034	0.705	3.2342	0.0436321	9.86433	2.3509
		48	2020	fuzhou	0.203725	2.38913	5.70792	5.97806	11.7037	4.25606	0.72476	3.39742	0.0437185	10.1478	2.45351
		49	2010	fushun	1.25138	2.69413	7.25832	4.98894	10.6409	5.81449	0.61476	3.35137	0.0198887	5.7869	5.23914
		49	2011	fushun	0.975266	2.69786	7.27843	5.01143	10.8637	4.8025	0.61172	3.25312	0.0204068	5.72031	5.09516
		49	2012	fushun	0.842734	2.71339	7.36247	4.94771	10.977	4.18221	0.61176	3.5169	0.0210961	5.97381	4.95685
		49	2013	fushun	0.837147	2.5809	6.66106	5.03882	11.0266	5.48791	0.60789	4.05332	0.0202963	6.55962	5.14748
		49	2014	fushun	0.868679	2.5548	6.52703	5.07895	11.0216	5.15291	0.60804	3.7856	0.0212648	6.25958	5.31483
		49	2015	fushun	0.954107	2.6589	7.06972	5.30798	10.9784	2.66325	0.60454	3.87747	0.0221749	6.35089	5.5908
		49	2016	fushun	1.18256	2.76034	7.61948	5.23751	10.6392	0.115915	0.61122	3.98465	0.0212405	6.51471	4.93607
		49	2017	fushun	1.04088	2.67519	7.15667	5.23056	10.735	3.05034	0.60907	3.43673	0.0191825	6.57088	4.68595
		49	2018	fushun	0.94612	2.0421	4.17015	5.25641	10.8386	2.01725	0.60174	3.65113	0.0200782	6.85646	4.82055
		49	2019	fushun	1.05155	2.67413	7.15098	5.1803	10.6306	3.24881	0.60135	3.69325	0.0207358	7.0859	4.35149
		49	2020	fushun	1.26484	2.68455	7.20679	5.30517	10.6951	3.78423	0.77957	3.36648	0.024571	7.54327	5.63059
		50	2010	fuzhou	0.140153	2.36975	5.6157	2.74991	9.68552	5.09922	0.372	3.94186	0.0117412	5.23644	0.225694
		50	2011	fuzhou	0.133522	2.2985	5.2831	2.91666	9.84729	5.03927	0.3882	3.67593	0.0121184	5.20949	0.251768
		50	2012	fuzhou	0.139426	2.1291	4.53308	3.17369	9.94856	5.0183	0.4071	2.66881	0.00620299	5.76519	0.291301
		50	2013	fuzhou	0.138035	2.28889	5.239	3.27753	10.0166	4.98658	0.4209	3.51478	0.00628937	6.26149	0.327683
		50	2014	fuzhou	0.114624	2.14854	4.61622	3.24866	10.1704	5.0089	0.435	3.84014	0.00722426	6.73815	0.298846
		50	2015	fuzhou	0.103911	2.09638	4.39482	3.29485	10.2305	5.40138	0.4497	3.79852	0.00755841	7.40123	0.288192
		50	2016	fuzhou	0.103013	2.12246	4.50484	3.41081	10.3175	5.4584	0.4665	4.13973	0.00725549	7.51806	0.311707
		50	2017	fuzhou	0.101427	2.04354	4.17604	3.46859	10.381	5.34719	0.4822	4.13795	0.00729893	7.93093	0.326261
		50	2018	fuzhou	0.115591	1.89316	3.58404	3.72097	10.4407	5.22205	0.4981	3.77398	0.00799293	8.41892	0.394824
		50	2019	fuzhou	0.120987	1.9831	3.93267	3.86321	10.526	5.24208	0.5135	3.38932	0.00438564	8.60061	0.450243
		50	2020	fuzhou	0.188524	1.91385	3.66282	3.81902	10.676	5.26951	0.56906	4.23227	0.0094221	8.7421	0.819196
		51	2010	Fuxin	1.04205	1.74531	3.04611	3.83705	9.94362	5.28715	0.38565	2.89397	0.0227313	5.58725	2.17004
		51	2011	Fuxin	0.857824	1.88313	3.54618	3.91045	10.1841	5.30908	0.39271	3.22201	0.0250201	5.7301	2.27148
		51	2012	Fuxin	0.765786	1.87232	3.50559	3.9412	10.3433	5.33388	0.39311	3.00863	0.0239049	5.65948	2.38361
		51	2013	Fuxin	0.737073	1.78244	3.17708	3.99165	10.3799	5.33493	0.39519	2.82572	0.0239204	6.08222	2.37377
		51	2014	Fuxin	0.746512	1.61252	2.60021	4.00263	10.4306	5.54293	0.39584	3.1638	0.0252055	5.84932	2.53362
		51	2015	Fuxin	0.82572	1.63121	2.66086	4.01316	10.2918	3.034	0.39567	3.57915	0.0234314	5.90808	2.44065
		51	2016	Fuxin	1.06079	1.53079	2.34332	3.99904	10.0413	2.48712	0.39704	3.83269	0.0215166	6.07074	2.43723
		51	2017	Fuxin	0.851124	1.64646	2.71084	3.97886	10.0478	5.98035	0.39737	3.61088	0.0196344	6.70319	1.87202
		51	2018	Fuxin	0.989254	1.57667	2.48589	4.06602	10.1401	4.21369	0.39708	2.54218	0.0205142	6.29527	2.50681
		51	2019	Fuxin	0.881883	1.72657	2.98105	4.10858	10.238	3.41502	0.40212	3.51002	0.0236139	6.62407	2.4644
		51	2020	Fuxin	0.98337	1.70458	2.90559	4.10445	10.3268	0.0981244	0.61818	2.94945	0.0286576	6.93245	3.00971
		52	2010	fuyang	0.295982	2.04413	4.17848	3.68244	9.11251	4.43437	0.319	3.16156	0.00353441	6.01859	0.280594
		52	2011	fuyang	0.283554	1.98995	3.95991	3.83512	9.32385	3.91433	0.333	2.72332	0.00376785	6.84375	0.317488
		52	2012	fuyang	0.284475	2.12206	4.50314	3.96466	9.44272	4.24767	0.349	2.59922	0.00475115	6.9256	0.358433
		52	2013	fuyang	0.292024	2.07708	4.31426	4.07772	9.2193	4.37325	0.3623	3.29437	0.00458281	7.54697	0.40211
		52	2014	fuyang	0.209535	2.18128	4.75799	3.83823	9.6358	4.45488	0.375	2.4887	0.00445353	7.10168	0.318458
		52	2015	fuyang	0.264341	2.17747	4.7414	4.15892	9.68788	4.51884	0.3881	3.29684	0.00458005	7.79482	0.424046
		52	2016	fuyang	0.249653	2.24023	5.01863	4.3146	9.77804	4.57706	0.4024	3.7058	0.00462308	7.9452	0.437965
		52	2017	fuyang	0.240322	2.29082	5.24784	4.41425	9.88001	4.55661	0.4175	3.65799	0.00461903	7.76345	0.466568
		52	2018	fuyang	0.222021	2.58384	6.67624	4.53376	9.97994	5.04985	0.4329	3.79992	0.00448667	8.4857	0.475985
		52	2019	fuyang	0.183549	2.47488	6.12504	4.75703	10.3999	4.75889	0.4462	3.29863	0.00517109	8.54947	0.601162
		52	2020	fuyang	0.215624	2.39545	5.73817	4.68748	10.4458	4.8098	0.41951	3.13244	0.00598951	8.87529	0.737593
		53	2010	Ganzhou	0.115483	2.35783	5.55935	3.13343	9.49717	6.22687	0.3753	3.64037	0.00935866	5.89164	0.154523
		53	2011	Ganzhou	0.105904	2.41408	5.82779	3.30433	9.67376	6.10911	0.3934	3.58999	0.00988597	6.39359	0.167882
		53	2012	Ganzhou	0.104486	2.39846	5.7526	3.40969	9.79105	6.06308	0.4116	3.49594	0.0101136	6.6695	0.186485
		53	2013	Ganzhou	0.0963842	2.50727	6.28639	3.43688	9.79879	6.01803	0.4256	4.11516	0.0100022	7.44833	0.190232
		53	2014	Ganzhou	0.161087	2.4196	5.85448	4.07107	9.98544	6.01171	0.4399	3.62799	0.0102773	7.58528	0.349079
		53	2015	Ganzhou	0.143368	2.44489	5.9775	4.11975	10.0497	6.07151	0.4551	4.082	0.010705	8.28879	0.331094
		53	2016	Ganzhou	0.124924	2.37361	5.634	4.14447	10.1566	6.1248	0.4713	3.32119	0.0159717	8.56941	0.32104
		53	2017	Ganzhou	0.144706	2.42142	5.86329	4.42728	10.2783	6.10119	0.4872	3.82928	0.0110359	8.66923	0.420132
		53	2018	Ganzhou	0.146953	2.34519	5.49991	4.62609	10.3868	6.07702	0.5029	3.50496	0.0112272	9.09392	0.475399
		53	2019	Ganzhou	0.163084	2.4341	5.92482	4.91267	10.5958	5.99271	0.5185	3.1737	0.0120978	9.40319	0.650613
		53	2020	Ganzhou	0.183522	2.28594	5.2255	4.83033	10.6153	6.0182	0.55295	3.17615	0.0126793	9.77634	0.745748
		54	2010	Guang'an	0.173641	0.908159	0.824753	2.87311	9.65426	3.45459	0.2907	2.15458	0.00169084	6.46303	0.291013
		54	2011	Guang'an	0.146844	0.937889	0.879636	3.03941	9.93169	3.53906	0.3093	3.03721	0.00174455	5.0814	0.301875
		54	2012	Guang'an	0.116268	0.915318	0.837807	2.97785	10.0609	3.53486	0.3291	2.62098	0.00208929	6.06843	0.271917
		54	2013	Guang'an	0.191035	1.32458	1.7545	3.47536	9.78521	3.4479	0.3429	3.62424	0.0024641	5.81114	0.494811
		54	2014	Guang'an	0.190659	1.36484	1.86278	3.58855	10.2573	3.36781	0.3581	3.37692	0.00265813	5.83188	0.542555
		54	2015	Guang'an	0.123845	1.31089	1.71843	3.40827	10.3432	3.55437	0.3722	3.50456	0.00264552	6.15273	0.383554
		54	2016	Guang'an	0.135033	1.3673	1.86951	3.57308	10.4082	3.4613	0.3881	3.11412	0.0028073	6.20254	0.446136
		54	2017	Guang'an	0.136586	2.29684	5.27549	3.67082	10.4922	3.31272	0.4024	3.47086	0.00311848	6.37843	0.493256
		54	2018	Guang'an	0.1307	2.22175	4.93615	3.7323	10.5589	3.28078	0.4186	3.55096	0.00419408	6.72982	0.504187
		54	2019	Guang'an	0.121473	1.8514	3.42767	3.48498	10.559	3.133	0.433	3.14511	0.00496647	6.86797	0.467059
		54	2020	Guang'an	0.191374	1.87016	3.49752	3.77003	10.5985	2.95954	0.44	3.20394	0.00515292	7.34407	0.766086
		55	2010	Guangyuan	0.79345	1.89162	3.57822	3.84074	9.37161	3.6653	0.3298	4.12851	0.00148464	4.95583	1.02808
		55	2011	Guangyuan	0.635938	1.73078	2.99561	3.92739	9.69431	3.63729	0.3466	4.03101	0.00161647	5.07517	1.03062
		55	2012	Guangyuan	0.5056	1.75797	3.09045	3.87754	9.83237	3.93073	0.3642	4.46632	0.00233399	5.26786	0.936573
		55	2013	Guangyuan	0.559377	1.74014	3.02808	4.04818	9.7252	4.0404	0.378	4.41793	0.00335835	5.95842	1.14018
		55	2014	Guangyuan	0.515613	1.71395	2.93761	4.11388	10.0041	4.1246	0.3933	4.12107	0.00569165	5.72359	1.13373
		55	2015	Guangyuan	0.448995	1.68473	2.83832	4.09861	10.0546	3.68502	0.4083	3.70446	0.00495779	6.56244	1.03359
		55	2016	Guangyuan	0.425834	1.68701	2.84601	4.19889	10.1295	2.88521	0.424	3.83214	0.00497609	6.608	1.06662
		55	2017	Guangyuan	0.417676	1.65366	2.73458	4.30942	10.2275	3.51042	0.4398	4.08211	0.00521391	6.72982	1.14958
		55	2018	Guangyuan	0.390158	1.55519	2.41862	4.37846	10.3124	2.99685	0.4563	4.08441	0.00560142	6.83303	1.17303
		55	2019	Guangyuan	0.377219	1.57407	2.47768	4.49393	10.4706	2.95596	0.472	3.59838	0.00626953	6.65157	1.32837
		55	2020	Guangyuan	0.348993	1.60006	2.5602	4.48112	10.6768	2.91333	0.47186	3.06497	0.00825498	6.81344	1.52288
		56	2010	Canton	0.418084	3.6395	13.246	6.87158	11.5485	5.52777	0.8378	3.75714	0.0664013	9.58939	3.53567
		56	2011	Canton	0.318142	3.68357	13.5687	6.74	11.4885	5.40714	0.8413	3.61002	0.0702746	9.75412	3.0996
		56	2012	Canton	0.339992	3.65857	13.3851	6.96726	11.5703	5.40244	0.8502	4.04496	0.0731533	9.83836	3.58855
		56	2013	Canton	0.308164	3.58551	12.8559	7.03313	12.1299	5.26753	0.8527	3.49708	0.0760475	10.1872	3.67604
		56	2014	Canton	0.320892	3.47737	12.0921	7.12971	11.7635	5.24057	0.8543	3.56021	0.0779245	10.2208	4.09854
		56	2015	Canton	0.308892	3.38373	11.4496	7.21262	11.8218	5.23313	0.8553	3.58068	0.0772693	10.5399	4.1412
		56	2016	Canton	0.282271	3.36496	11.323	7.25427	11.8631	5.27161	0.8606	3.53498	0.0752861	10.7895	3.92898
		56	2017	Canton	0.258558	3.29083	10.8296	7.32288	11.9229	5.29071	0.8614	2.89795	0.0736174	11.0019	3.83477
		56	2018	Canton	0.241017	3.31149	10.966	7.36389	11.9543	5.25947	0.8638	2.57367	0.0728917	11.401	3.69655
		56	2019	Canton	0.229627	3.19645	10.2173	7.23253	11.9603	5.34498	0.8646	2.99966	0.07533	11.558	3.54494
		56	2020	Canton	0.23484	3.19103	10.1827	7.41089	11.8134	5.42376	0.86179	2.42739	0.0697515	11.9566	3.13525
		57	2010	Guigang	0.455556	2.24015	5.01826	3.78531	9.43596	5.27384	0.4022	3.01133	0.000588764	4.34381	0.602413
		57	2011	Guigang	0.363407	2.20728	4.87211	3.82676	9.63201	5.37672	0.4207	3.29849	0.000578343	4.79579	0.551505
		57	2012	Guigang	0.302662	2.28818	5.23576	3.68895	9.69775	2.81696	0.4373	2.32918	0.00040986	5.0876	0.490979
		57	2013	Guigang	0.298239	2.18791	4.78694	3.77815	9.53184	2.88955	0.4483	2.6894	0.00050468	5.66988	0.524336
		57	2014	Guigang	0.352498	2.1772	4.74019	3.97868	9.8524	2.87805	0.4563	3.66807	0.000524015	5.72685	0.667121
		57	2015	Guigang	0.315682	2.16851	4.70244	4.01424	9.91542	2.95558	0.4652	3.85155	0.000542656	6.20456	0.636116
		57	2016	Guigang	0.269685	2.21866	4.92247	4.03814	10.0092	3.05214	0.4796	3.68838	0.000560942	6.38182	0.596865
		57	2017	Guigang	0.245446	2.30266	5.30223	4.14039	10.1209	3.10207	0.4901	3.34823	0.000578233	6.45047	0.607071
		57	2018	Guigang	0.231133	2.24294	5.03079	4.23184	10.19	3.16283	0.5009	3.79186	0.00059648	6.80239	0.613256
		57	2019	Guigang	0.252836	2.14879	4.61731	4.37953	10.2559	3.29719	0.5095	2.32918	0.000637582	7.19218	0.717857
		57	2020	Guigang	0.284823	2.18575	4.7775	4.33487	10.3534	4.72982	0.5	3.59688	0.000691204	7.69029	0.892051
		58	2010	Guiyang	0.988325	2.65379	7.04258	5.37835	10.168	4.41017	0.6813	3.97978	0.0593186	7.58172	2.56097
		58	2011	Guiyang	0.830521	2.14752	4.61185	5.52236	10.3645	4.87648	0.692	3.80736	0.0595248	7.63675	2.61656
		58	2012	Guiyang	0.656976	2.63854	6.96191	5.47236	10.557	5.17633	0.7053	4.2027	0.0878476	7.79565	2.50929
		58	2013	Guiyang	0.577959	2.40473	5.78274	5.55231	10.9155	5.23694	0.721	4.11162	0.0719492	8.20985	2.66545
		58	2014	Guiyang	0.453571	2.35674	5.55422	5.45006	10.9154	5.23843	0.732	3.91103	0.078867	8.2044	2.48615
		58	2015	Guiyang	0.450729	2.29209	5.25369	5.6253	11.0509	5.30225	0.7325	3.61858	0.0797386	8.96354	2.81953
		58	2016	Guiyang	0.459062	2.22399	4.94614	5.78435	11.1239	5.46624	0.7416	3.82938	0.0861014	8.47449	3.08631
		58	2017	Guiyang	0.434358	2.19637	4.82405	5.93699	11.2185	5.55201	0.748	3.75302	0.0728763	8.64523	3.20021
		58	2018	Guiyang	0.41916	2.13234	4.54686	6.04183	11.2702	5.62703	0.7543	3.74882	0.0776308	9.13443	3.26135
		58	2019	Guiyang	0.455339	1.99918	3.99673	6.17741	11.3144	5.72013	0.76129	2.99678	0.0826998	9.30901	3.70031
		58	2020	Guiyang	0.36541	1.93149	3.73066	6.12883	11.1878	5.80529	0.80134	3.35693	0.0734912	9.64076	2.63047
		59	2010	Guilin	0.162016	2.56075	6.55744	3.54383	10.0364	2.64637	0.3876	3.60149	0.0270299	6.66313	0.376567
		59	2011	Guilin	0.123245	2.5719	6.61465	3.58763	10.0769	2.87314	0.4049	3.96517	0.0302761	6.77992	0.343912
		59	2012	Guilin	0.119846	2.5154	6.32721	3.63669	10.3369	2.93172	0.4279	3.61014	0.0320763	6.97261	0.367791
		59	2013	Guilin	0.111879	2.5149	6.32471	3.68976	10.366	2.98838	0.4415	3.71082	0.0330956	7.15149	0.380053
		59	2014	Guilin	0.110506	2.60385	6.78005	3.73681	10.5264	3.90615	0.4556	3.7474	0.0379592	7.36645	0.410441
		59	2015	Guilin	0.101756	2.64626	7.00272	3.79698	10.5797	5.34793	0.4662	4.14448	0.0458521	7.5979	0.398478
		59	2016	Guilin	0.127655	2.56705	6.58973	4.12651	10.6266	3.97337	0.4761	4.20805	0.0458318	7.70931	0.523632
		59	2017	Guilin	0.128949	2.38874	5.7061	4.21145	10.6123	2.69437	0.4891	3.72172	0.0354517	7.78738	0.521449
		59	2018	Guilin	0.135262	2.08423	4.34403	4.3092	10.5842	2.86562	0.5	3.62971	0.0426263	8.00102	0.532909
		59	2019	Guilin	0.146536	2.21402	4.90189	4.43016	10.6285	3.07013	0.509	3.69705	0.0423181	7.94307	0.603652
		59	2020	Guilin	0.198039	2.23764	5.00704	4.42149	10.6555	4.5526	0.52535	3.88258	0.0516101	8.32045	0.855627
		60	2010	Harbin	0.525249	3.06579	9.39908	5.37316	10.5173	4.86998	0.4796	3.66141	0.0452791	8.21121	1.80985
		60	2011	Harbin	0.48809	2.88985	8.35124	5.51164	10.6628	4.80315	0.47968	3.20032	0.0452463	8.66423	1.94566
		60	2012	Harbin	0.479894	2.72023	7.39963	5.48987	10.7323	5.57817	0.48206	3.31107	0.0485473	9.02051	2.19839
		60	2013	Harbin	0.465076	2.83369	8.02978	5.52896	10.8282	5.63579	0.48312	3.45185	0.0494861	9.28033	2.34506
		60	2014	Harbin	0.478818	2.79431	7.80819	5.69245	10.8944	5.74949	0.4875	3.20402	0.0510895	9.09963	2.57949
		60	2015	Harbin	0.451973	2.72551	7.42839	5.76513	10.9858	5.78466	0.6397	2.95754	0.0681229	9.38126	2.66785
		60	2016	Harbin	0.414892	2.75084	7.56714	5.74792	11.0579	5.85837	0.639	3.61135	0.0580935	9.44177	2.31146
		60	2017	Harbin	0.409304	2.82877	8.00196	5.80944	10.9542	5.92004	0.645	2.75956	0.0521548	9.39856	2.34339
		60	2018	Harbin	0.409642	2.80943	7.89287	5.84159	11.0988	5.95242	0.653	3.17292	0.0464353	9.39649	2.37699
		60	2019	Harbin	0.479002	2.64771	7.01036	5.81055	10.9183	3.82041	0.659	3.00468	0.061162	9.37932	2.64288
		60	2020	Harbin	0.552402	2.57013	6.60558	5.91339	10.9072	3.8381	0.70629	2.47075	0.0591349	9.65252	2.86079
		61	2010	Haikou	0.557982	2.33319	5.44376	4.21286	10.3199	6.70349	0.742	3.73467	0.0507551	6.3699	1.62291
		61	2011	Haikou	0.463157	2.13392	4.5536	4.3751	10.482	5.91295	0.75032	3.27019	0.0613117	6.29895	1.57521
		61	2012	Haikou	0.463036	2.22864	4.96683	4.43937	10.5619	5.85772	0.7548	2.69969	0.0539373	6.66185	1.77048
		61	2013	Haikou	0.464322	2.79085	7.78886	4.64081	10.9241	5.86226	0.7608	3.51107	0.0673534	6.8977	1.9347
		61	2014	Haikou	0.428023	2.20978	4.88313	4.69175	10.8186	5.22879	0.7661	2.69063	0.0820489	6.84375	2.1233
		61	2015	Haikou	0.387377	2.25228	5.07279	4.64132	10.8692	5.05706	0.7723	3.376	0.0677278	7.20489	2.02483
		61	2016	Haikou	0.359589	2.22508	4.95098	4.69788	10.9387	2.99004	0.7778	3.57811	0.0590631	7.25205	2.0157
		61	2017	Haikou	0.338121	2.24966	5.06099	4.84139	11.0282	2.70824	0.7821	3.68505	0.0560376	7.32119	2.06938
		61	2018	Haikou	0.310309	2.2852	5.22215	4.88184	11.098	4.71939	0.7864	3.36633	0.0657972	7.74803	2.0359
		61	2019	Haikou	0.303167	2.24304	5.03122	4.92089	11.1874	5.62787	0.788	3.31241	0.0596817	8.05357	2.17748
		61	2020	Haikou	0.273387	2.19681	4.82598	4.98268	11.0558	6.09592	0.81661	2.50725	0.0541626	8.65539	1.69519
		62	2010	Handan	0.252383	2.28676	5.22926	4.56651	10.1713	4.95588	0.4538	3.22285	0.0066281	6.52062	0.648691
		62	2011	Handan	0.212621	2.20749	4.87303	4.38325	10.3179	5.02907	0.4658	3.46748	0.00671346	6.81564	0.641836
		62	2012	Handan	0.221719	2.00789	4.03161	4.76725	10.3936	5.1241	0.4658	3.07008	0.00664714	6.80128	0.722068
		62	2013	Handan	0.445683	2.46172	6.06009	5.41224	10.3353	5.19173	0.4791	3.06168	0.00902725	7.29097	1.46321
		62	2014	Handan	0.434701	2.42279	5.86994	5.39206	10.4025	5.22339	0.4913	3.74551	0.00627199	7.27101	1.42831
		62	2015	Handan	0.424953	2.39461	5.73417	5.40818	10.4178	5.09635	0.5138	4.2046	0.00620121	8.08518	1.417
		62	2016	Handan	0.459418	2.4153	5.83365	5.57619	10.4706	5.31977	0.5353	4.01871	0.0060449	7.66106	1.61503
		62	2017	Handan	0.505793	2.32508	5.40599	5.76056	10.4792	5.39017	0.5531	3.89408	0.00633986	7.79523	1.79721
		62	2018	Handan	0.550485	2.23293	4.98599	5.85	10.4993	5.36834	0.5687	4.00418	0.00686681	8.26719	1.9959
		62	2019	Handan	0.580878	2.34486	5.49838	5.91969	10.5063	5.4674	0.5815	3.7995	0.00756045	8.30326	2.12042
		62	2020	Handan	0.627369	2.36007	5.56995	6.01322	10.5616	5.55752	0.58342	3.88881	0.00842774	8.81848	2.4248
		63	2010	Hanzhong	0.149977	2.73743	7.4935	2.45701	9.5954	3.09995	0.3708	3.2593	0.00684691	5.32788	0.223677
		63	2011	Hanzhong	0.121512	2.68934	7.23254	2.54528	9.84966	3.31724	0.38283	3.42988	0.00614711	5.62402	0.23038
		63	2012	Hanzhong	0.123726	2.67542	7.15787	2.79479	10.0026	3.2663	0.40255	3.24529	0.00962117	5.98896	0.273111
		63	2013	Hanzhong	0.0712957	2.58441	6.67916	2.52248	10.0364	3.12562	0.41856	3.68309	0.0126076	6.71901	0.183543
		63	2014	Hanzhong	0.0684642	2.53053	6.40358	2.68197	10.2719	3.25131	0.43134	3.94647	0.0123299	6.80461	0.197731
		63	2015	Hanzhong	0.0623063	2.47831	6.14203	2.8154	10.3418	1.96922	0.44638	3.67379	0.0126678	6.74759	0.192972
		63	2016	Hanzhong	0.0838442	2.39317	5.72728	3.10172	10.4222	2.53064	0.46031	3.94024	0.0121928	7.89469	0.28136
		63	2017	Hanzhong	0.110868	2.41426	5.82867	3.56526	10.5628	2.88075	0.47142	4.22929	0.013394	7.1293	0.428551
		63	2018	Hanzhong	0.131938	2.4816	6.15836	3.81591	10.6632	2.69357	0.48426	3.95992	0.0116696	6.79347	0.565167
		63	2019	Hanzhong	0.161224	2.37229	5.62775	4.0393	10.7152	3.22624	0.49847	3.65249	0.0120454	7.03086	0.726142
		63	2020	Hanzhong	0.225281	2.26747	5.14141	3.9081	10.8032	3.56271	0.5109	3.39429	0.0125545	7.32317	1.11798
		64	2010	Hangzhou	0.534912	3.3507	11.2272	6.33353	11.1538	6.20798	0.733	4.16597	0.0499496	10.1325	3.65569
		64	2011	Hangzhou	0.486574	3.20316	10.2602	6.42733	11.2957	6.07658	0.739	4.27739	0.0511239	10.2392	3.90855
		64	2012	Hangzhou	0.451378	3.17036	10.0512	6.46144	11.396	5.99734	0.743	4.01976	0.0521678	10.3935	4.00097
		64	2013	Hangzhou	0.460988	2.94961	8.70017	6.53943	11.6786	5.97292	0.749	3.84466	0.0533492	10.6906	4.349
		64	2014	Hangzhou	0.478311	2.85349	8.14242	6.73769	11.5503	6.04897	0.751	4.28352	0.0533851	10.3962	4.9521
		64	2015	Hangzhou	0.411877	2.87111	8.24327	6.70002	11.6283	6.09082	0.753	3.62134	0.0527343	10.7118	4.59021
		64	2016	Hangzhou	0.371138	2.85837	8.17029	6.75805	11.7303	6.05032	0.762	3.89285	0.0465801	10.6425	4.57004
		64	2017	Hangzhou	0.359868	2.95781	8.74866	6.8901	11.8139	5.87242	0.768	3.52173	0.0454161	10.649	4.79039
		64	2018	Hangzhou	0.331036	2.99249	8.95502	6.96981	11.8507	5.81532	0.804	3.34027	0.0440511	10.9204	4.56049
		64	2019	Hangzhou	0.321648	2.98629	8.9179	7.05742	11.9347	5.62039	0.826	2.67921	0.0431161	11.0258	4.77287
		64	2020	Hangzhou	0.291329	2.952	8.7143	7.07348	11.8249	5.37804	0.83292	3.3352	0.0389276	11.4339	3.91992
		65	2010	Hefei	0.282751	2.9501	8.70309	4.98537	10.9114	5.88432	0.682	3.46103	0.0652726	8.09163	1.33827
		65	2011	Hefei	0.237767	2.91362	8.48919	5.10581	10.7906	5.7776	0.646	3.48942	0.0544557	9.31398	1.14982
		65	2012	Hefei	0.229095	2.7909	7.7891	5.21018	10.9185	5.5298	0.664	3.18351	0.0550987	8.97386	1.25994
		65	2013	Hefei	0.220648	2.66786	7.11746	5.30366	11.0918	5.54197	0.678	3.34932	0.0582579	9.35608	1.35471
		65	2014	Hefei	0.216311	2.76854	7.66479	5.40479	11.1227	5.55953	0.691	3.03411	0.0646186	9.41099	1.45609
		65	2015	Hefei	0.206041	2.78434	7.75258	5.51168	11.1996	5.62344	0.704	3.21166	0.0676642	9.70045	1.49711
		65	2016	Hefei	0.20983	2.78645	7.76428	5.75109	11.2915	5.70568	0.721	3.26873	0.0634788	9.85188	1.67308
		65	2017	Hefei	0.202278	2.82448	7.97767	5.8634	11.3903	5.67744	0.737	3.35787	0.0631418	9.97576	1.77841
		65	2018	Hefei	0.184205	2.63973	6.96816	5.96196	11.4873	5.61395	0.7497	3.13888	0.0614698	10.2574	1.78181
		65	2019	Hefei	0.175429	2.73508	7.48066	6.08331	11.6581	5.52009	0.7633	3.25266	0.0654832	10.3197	2.01564
		65	2020	Hefei	0.184648	2.59787	6.74891	6.10028	11.5938	5.51276	0.82284	3.23621	0.0625582	10.6226	1.97969
		66	2010	Hechi	0.216727	2.0144	4.05781	2.90592	9.54051	3.10597	0.2735	3.7808	0.00381919	3.7612	0.301511
		66	2011	Hechi	0.210272	1.9892	3.9569	3.07553	9.62516	2.47336	0.2895	4.17512	0.00352419	4.31749	0.317236
		66	2012	Hechi	0.175465	1.97061	3.88331	2.80134	9.57997	2.57414	0.3036	3.99102	0.0035942	4.26268	0.25312
		66	2013	Hechi	0.188491	2.1362	4.56337	2.97536	9.45478	4.49491	0.3199	3.54632	0.0039838	5.02388	0.290335
		66	2014	Hechi	0.0306301	1.73729	3.01819	1.41165	9.76847	4.69533	0.3335	3.38957	0.00439648	5.34233	0.0533717
		66	2015	Hechi	0.0254861	1.7911	3.20802	1.28896	9.78925	1.77969	0.3508	3.55279	0.00477939	5.57652	0.045304
		66	2016	Hechi	0.023712	1.7911	3.20802	1.33706	9.84384	1.08546	0.3606	3.13165	0.00528065	5.73637	0.0445359
		66	2017	Hechi	0.0315052	1.74839	3.05687	1.86219	9.94851	1.15345	0.3707	3.78018	0.00595459	5.92426	0.065685
		66	2018	Hechi	0.0296778	1.72729	2.98355	1.91316	10.0124	0.36221	0.3818	3.4788	0.00632851	6.29342	0.0659813
		66	2019	Hechi	0.0320691	1.71546	2.94281	2.10619	10.1147	2.18122	0.3875	3.31331	0.0071077	6.27852	0.079012
		66	2020	Hechi	0.18648	1.65766	2.74783	0.129492	10.208	2.93472	0.45029	3.64944	0.009	6.6896	0.506003
		67	2010	Heyuan	0.333047	2.65005	7.02274	3.41526	9.69898	5.48485	0.4004	3.63137	0.0040119	5.31812	0.534933
		67	2011	Heyuan	0.265262	2.61412	6.83364	3.4907	9.87843	5.29981	0.4018	3.15742	0.00398249	5.86363	0.515336
		67	2012	Heyuan	0.232817	2.58121	6.66267	3.42951	9.92993	5.3143	0.4046	3.71211	0.00408259	5.6058	0.475875
		67	2013	Heyuan	0.212053	2.67516	7.15649	3.38025	9.84406	5.26371	0.4065	3.36768	0.00408151	6.24611	0.474934
		67	2014	Heyuan	0.207178	2.64874	7.01584	3.48742	10.1349	5.20232	0.4126	3.92564	0.00414142	6.28227	0.520077
		67	2015	Heyuan	0.190359	2.66847	7.12075	3.54818	10.1812	4.71761	0.4215	3.25602	0.00369286	6.68711	0.501728
		67	2016	Heyuan	0.167301	2.71308	7.36081	3.58671	10.2821	4.26589	0.4304	3.38143	0.00392243	7.08674	0.48801
		67	2017	Heyuan	0.15944	2.74466	7.53317	3.6636	10.3307	4.32101	0.4394	3.88386	0.00388697	7.5251	0.488033
		67	2018	Heyuan	0.147701	2.74813	7.55223	3.72554	10.3899	6.07593	0.4525	3.4376	0.00399076	7.83597	0.480261
		67	2019	Heyuan	0.142246	2.70888	7.33803	3.70136	10.4586	4.02802	0.465	3.82876	0.00428484	7.98071	0.494674
		67	2020	Heyuan	0.25912	2.59346	6.72606	3.73653	10.5662	0.0981244	0.48592	3.43896	0.00722113	8.31825	1.00637
		68	2010	Heze	0.416529	2.2224	4.93908	4.43484	9.60515	4.19596	0.3501	2.70451	0.00389954	6.81674	0.615656
		68	2011	Heze	0.240102	2.15461	4.64233	4.21374	9.83874	3.53683	0.378	3.81215	0.0038393	7.09589	0.449258
		68	2012	Heze	0.338899	2.16143	4.67179	4.41487	9.97399	4.08247	0.4001	3.25416	0.00383673	7.25559	0.726464
		68	2013	Heze	0.330412	2.11833	4.48734	4.53265	9.97213	4.2034	0.4161	3.26392	0.00399252	7.68432	0.809459
		68	2014	Heze	0.256634	2.10309	4.42298	4.59868	10.1829	4.11732	0.43055	3.43953	0.00432809	7.45645	0.675867
		68	2015	Heze	0.243966	2.11229	4.46176	4.68049	10.2524	4.05485	0.4513	3.70194	0.00574874	7.86057	0.689097
		68	2016	Heze	0.244213	2.10945	4.44978	4.77811	10.3057	4.18824	0.4736	2.39231	0.00587027	7.94697	0.725124
		68	2017	Heze	0.232336	2.14407	4.59702	4.74982	10.3908	3.2892	0.4905	2.80691	0.00557074	7.72356	0.75153
		68	2018	Heze	0.233004	2.15263	4.6338	4.84532	10.4683	5.56287	0.5025	3.64522	0.00544461	8.37839	0.818446
		68	2019	Heze	0.244894	1.97543	3.90232	4.98979	10.5679	3.69352	0.5063	2.70438	0.00587119	8.4125	0.950942
		68	2020	Heze	0.338857	1.98943	3.95782	4.9791	10.5866	4.06794	0.50682	2.7615	0.00649602	8.97056	1.34118
		69	2010	Hezhou	0.677897	1.96354	3.85549	3.5644	9.58741	4.88645	0.3529	3.31903	0.00527762	4.09434	1.02987
		69	2011	Hezhou	0.72948	1.85459	3.43949	3.93683	9.80714	5.01727	0.3705	3.76513	0.00528122	4.30407	1.31973
		69	2012	Hezhou	0.626575	1.81648	3.29959	3.84929	9.89868	4.97753	0.3894	2.86663	0.00490313	4.26268	1.24292
		69	2013	Hezhou	0.674935	2.15346	4.6374	4.00497	9.80439	4.59985	0.4026	3.50512	0.0050125	5.04986	1.43049
		69	2014	Hezhou	0.67905	2.10477	4.43006	4.02555	10.0144	4.82468	0.4158	3.99884	0.00499106	5.1358	1.51223
		69	2015	Hezhou	0.652014	1.93611	3.74852	4.099	10.051	2.44333	0.4263	4.22603	0.00577521	5.8693	1.50656
		69	2016	Hezhou	0.690994	1.86495	3.47803	4.32239	10.1464	2.89376	0.4398	4.62635	0.00674253	5.76519	1.75634
		69	2017	Hezhou	0.669672	1.89239	3.58112	4.44577	10.1962	2.21981	0.4519	4.29307	0.00772111	5.93489	1.787
		69	2018	Hezhou	0.636383	1.71937	2.95624	4.56467	10.2815	1.84982	0.462	3.9245	0.00801505	6.24417	1.85035
		69	2019	Hezhou	0.641686	1.80458	3.25649	4.71018	10.4245	2.29909	0.46852	3.09057	0.00837433	6.32615	2.15711
		69	2020	Hezhou	0.516932	1.82528	3.33165	4.69128	10.5331	3.47577	0.49254	3.22593	0.009801	6.84482	1.93914
		70	2010	Hebi	0.517273	1.95892	3.83738	3.59039	10.2587	5.87393	0.48	3.57674	0.00629707	5.43372	1.41204
		70	2011	Hebi	0.450145	1.98639	3.94575	3.6627	10.3661	6.14053	0.4976	3.72945	0.00638395	5.94542	1.42608
		70	2012	Hebi	0.424308	2.02933	4.11818	3.68698	10.4474	6.23443	0.5156	3.50221	0.00662217	5.78996	1.45831
		70	2013	Hebi	0.449402	2.1956	4.82064	3.86829	10.5315	6.32135	0.5284	3.57617	0.00665071	6.13988	1.73761
		70	2014	Hebi	0.425328	2.31009	5.33651	3.92733	10.6584	6.40086	0.5414	4.15594	0.00711693	5.8522	1.81621
		70	2015	Hebi	0.359596	2.3491	5.51825	3.91349	10.7095	6.50761	0.5566	3.65597	0.00755604	6.16961	1.60598
		70	2016	Hebi	0.315278	2.47789	6.13993	3.89014	10.7777	6.55323	0.5721	3.64334	0.00857169	6.00141	1.5078
		70	2017	Hebi	0.312567	2.54587	6.48143	3.97875	10.8429	6.504	0.5876	3.53626	0.00981188	6.2634	1.59561
		70	2018	Hebi	0.293796	2.41527	5.83352	4.00321	10.8792	6.47552	0.6007	3.92946	0.0106483	6.83303	1.55609
		70	2019	Hebi	0.278898	2.60522	6.78717	4.07889	11.0132	6.41919	0.6131	4.08914	0.0124965	6.93925	1.69065
		70	2020	Hebi	0.344062	2.53813	6.4421	4.10893	11.0467	6.49193	0.61146	3.86791	0.0145975	7.05531	2.14984
		71	2010	Hegang	1.15855	1.25638	1.5785	3.41278	10.0452	5.359	0.8094	3.36322	0.00241003	6.51471	2.66967
		71	2011	Hegang	0.87264	1.30977	1.71549	3.53485	10.2672	4.52787	0.8072	2.19156	0.00515074	4.8828	2.51092
		71	2012	Hegang	0.764171	1.23692	1.52998	3.53405	10.4033	4.52879	0.8075	3.31291	0.00610988	6.06843	2.51938
		71	2013	Hegang	1.13913	1.49613	2.23841	3.8071	10.2966	4.76318	0.80798	3.08096	0.00535278	5.92158	3.37534
		71	2014	Hegang	1.38254	1.70923	2.92146	3.7668	10.0922	5.11635	0.8091	2.68083	0.00172594	4.91998	3.33938
		71	2015	Hegang	1.05777	1.99241	3.9697	3.51867	10.1259	5.20173	0.7921	2.9282	0.00208635	6.29711	2.64243
		71	2016	Hegang	1.41673	1.99067	3.96277	3.8623	10.1363	5.24267	0.817	3.125	0.00213535	4.62497	3.5764
		71	2017	Hegang	1.43599	2.01023	4.04102	3.95716	10.2277	4.50002	0.826	3.6452	0.00227723	4.95583	4.02235
		71	2018	Hegang	1.43075	2.01023	4.04102	4.04641	10.2713	1.19634	0.8284	3.38612	0.00235458	5.14749	4.13361
		71	2019	Hegang	1.35174	1.96549	3.86316	4.20372	10.4336	1.38053	0.83081	3.3772	0.00295914	5.20949	4.59328
		71	2020	Hegang	1.20419	1.1643	1.35558	4.15508	10.4576	0.948719	0.93742	3.53375	0.00418764	5.88332	4.60027
		72	2010	Heihe	0.395259	1.04215	1.08608	2.01212	9.61541	5.5059	0.5653	3.37828	0.00546572	4.21951	0.592638
		72	2011	Heihe	0.368346	1.20993	1.46393	2.07162	9.80383	4.86481	0.5654	3.11471	0.00547027	5.47646	0.666823
		72	2012	Heihe	0.285365	1.30003	1.69009	2.36019	9.84649	5.51971	0.5724	3.18513	0.0050676	6.10256	0.539101
		72	2013	Heihe	0.282952	1.35068	1.82433	2.3648	10.0281	5.49401	0.575	4.16361	0.00593953	6.26149	0.640994
		72	2014	Heihe	0.265598	1.36574	1.86525	2.37676	10.1158	5.25723	0.5793	3.66482	0.00666041	5.76205	0.656844
		72	2015	Heihe	0.416593	1.39629	1.94964	3.15562	10.1877	5.22226	0.564	3.73462	0.0065278	5.3799	1.10712
		72	2016	Heihe	0.366306	1.44269	2.08135	3.03088	10.236	5.12665	0.5816	3.9432	0.0058474	5.62762	1.02162
		72	2017	Heihe	0.376647	1.47489	2.17529	3.18816	10.3168	5.16887	0.5992	3.49631	0.00619876	5.79909	1.14363
		72	2018	Heihe	0.383101	0.940753	0.885016	3.32542	10.3607	5.18369	0.6168	3.54573	0.00640003	5.92693	1.21031
		72	2019	Heihe	0.364273	1.2371	1.53041	3.44936	10.5045	1.52566	0.6344	4.04853	0.00677062	6.23048	1.32876
		72	2020	Heihe	0.358431	1.07575	1.15725	3.49823	10.576	0.74683	0.65625	3.5931	0.00869375	6.46303	1.72215
		73	2010	Hengshui	0.384853	2.45714	6.03753	3.7347	9.80234	4.47775	0.3946	3.34443	0.00404602	6.44731	0.692331
		73	2011	Hengshui	0.26523	2.56748	6.59194	3.61888	9.96806	4.63814	0.40802	4.03866	0.00408007	6.51175	0.564674
		73	2012	Hengshui	0.252267	2.48302	6.1654	3.62873	10.0476	4.74956	0.42189	3.84831	0.00368009	6.65673	0.58107
		73	2013	Hengshui	0.247168	2.39863	5.75342	3.69387	10.0812	4.77154	0.43623	3.4596	0.00347352	6.97728	0.600041
		73	2014	Hengshui	0.324354	2.45807	6.04213	4.03447	10.1667	4.75887	0.45106	4.02744	0.00568725	6.92756	0.842623
		73	2015	Hengshui	0.308674	2.39313	5.72705	4.07509	10.2235	4.45911	0.4664	3.76474	0.00616314	7.30384	0.849044
		73	2016	Hengshui	0.317685	2.33451	5.44995	4.3358	10.3721	4.7193	0.4889	4.06878	0.00350228	7.40062	1.01316
		73	2017	Hengshui	0.365869	2.02388	4.09609	4.56714	10.4393	4.76072	0.50601	4.08978	0.00507645	7.6353	1.24941
		73	2018	Hengshui	0.408315	2.11161	4.45892	4.73026	10.4602	4.83581	0.52059	4.09244	0.00424217	7.8501	1.42316
		73	2019	Hengshui	0.447061	2.07355	4.2996	4.77674	10.4223	4.83204	0.5322	3.62628	0.00485644	8.0047	1.49984
		73	2020	Hengshui	0.531585	2.03552	4.14333	4.80375	10.517	4.82825	0.54632	3.18097	0.00541235	8.45404	1.96977
		74	2010	Hengyang	0.330068	2.28775	5.23379	4.59308	9.92422	5.27146	0.445	3.08482	0.0132182	6.43133	0.655822
		74	2011	Hengyang	0.292944	2.29251	5.25559	4.69687	10.0954	5.22619	0.4699	3.40574	0.0164865	6.76619	0.708976
		74	2012	Hengyang	0.272273	2.32453	5.40346	4.70439	10.2131	5.27656	0.479	2.71536	0.0174274	6.68211	0.740494
		74	2013	Hengyang	0.250725	2.36841	5.60935	4.71631	10.2256	5.38713	0.481	3.61985	0.0139894	7.42833	0.750252
		74	2014	Hengyang	0.220743	2.37571	5.64401	4.71121	10.4023	5.44494	0.4852	3.02847	0.0144125	7.29029	0.72435
		74	2015	Hengyang	0.168368	2.33221	5.43919	4.58355	10.4784	5.51759	0.492	3.16463	0.0148928	7.58984	0.59835
		74	2016	Hengyang	0.180673	2.34836	5.51478	4.76541	10.5718	5.58991	0.5107	3.03488	0.0162858	7.71735	0.707482
		74	2017	Hengyang	0.190942	2.2437	5.03419	4.86474	10.6046	5.69555	0.5246	3.27101	0.0220824	7.86404	0.774209
		74	2018	Hengyang	0.18906	2.05924	4.24049	4.97272	10.6493	5.73876	0.5361	3.52486	0.0230063	8.0861	0.795044
		74	2019	Hengyang	0.204483	2.11224	4.46154	5.13424	10.7446	5.78139	0.5493	3.17802	0.0176383	8.23669	0.944746
		74	2020	Hengyang	0.22018	2.02297	4.09242	5.02916	10.8695	5.87991	0.54217	2.12235	0.0209071	8.2514	1.16357
		75	2010	Hohhot	0.706385	2.74419	7.53057	5.28896	11.1114	5.71903	0.6246	2.66482	0.0749043	6.40357	4.58563
		75	2011	Hohhot	0.559688	2.74553	7.53791	5.3035	11.2288	5.57484	0.6377	3.16343	0.0763344	6.7093	4.18486
		75	2012	Hohhot	0.284053	2.66346	7.09403	4.84017	11.3449	5.06458	0.6521	3.11214	0.0770449	6.83303	2.38467
		75	2013	Hohhot	0.313302	2.45459	6.02501	4.85808	11.6599	5.22236	0.6624	3.15796	0.0763913	7.11396	2.82953
		75	2014	Hohhot	0.398414	2.54822	6.49345	4.91938	11.4717	4.83554	0.6692	3.45954	0.0767112	6.96035	3.80463
		75	2015	Hohhot	0.446663	2.51308	6.31556	5.007	11.5277	4.5098	0.67489	3.66427	0.0768689	7.36645	4.51177
		75	2016	Hohhot	0.392672	2.42037	5.85818	5.05256	11.5448	5.22061	0.682	3.66786	0.076969	7.48773	4.03464
		75	2017	Hohhot	0.33828	2.35936	5.56659	5.03103	11.4941	4.75128	0.6908	3.68816	0.0768364	7.53956	3.29999
		75	2018	Hohhot	0.432909	2.56552	6.5819	5.21389	11.4407	3.83769	0.69831	3.66651	0.0768507	7.98378	4.02044
		75	2019	Hohhot	0.464937	2.48421	6.17131	5.21005	11.3979	4.16828	0.70451	3.6511	0.0775183	8.15249	4.13656
		75	2020	Hohhot	0.688947	2.43242	5.91668	5.08022	11.3103	4.41631	0.7913	4.07186	0.0720441	8.07558	5.59345
		76	2010	HulunBuir	0.132749	1.38813	1.92691	2.40763	10.4473	4.13316	0.7056	3.18628	0.00473016	4.66344	0.485954
		76	2011	HulunBuir	0.106278	1.38106	1.90732	2.51342	10.7153	4.02294	0.66188	2.91637	0.00674174	4.7185	0.479273
		76	2012	HulunBuir	0.110433	1.48019	2.19097	2.51487	10.8714	3.94757	0.68971	3.05815	0.005274	4.26268	0.581998
		76	2013	HulunBuir	0.136829	1.60022	2.56071	2.98743	10.9428	4.61706	0.6973	3.77698	0.00597891	4.74493	0.773099
		76	2014	HulunBuir	0.134185	1.61536	2.60937	3.04996	11.0046	3.22431	0.70259	3.40784	0.00625381	5.01728	0.8075
		76	2015	HulunBuir	0.147335	1.60949	2.59045	3.12773	11.053	2.70126	0.70841	3.46465	0.00852523	5.23111	0.93244
		76	2016	HulunBuir	0.150211	1.58405	2.50923	3.17379	11.0688	2.99072	0.71518	3.71299	0.00757398	5.59842	0.963242
		76	2017	HulunBuir	0.173174	1.29599	1.67959	3.15995	10.9479	3.82602	0.7213	3.91402	0.00295706	5.70044	0.983829
		76	2018	HulunBuir	0.203778	1.16692	1.36171	3.21335	10.8103	4.2747	0.7263	3.95955	0.00300976	6.06843	1.00911
		76	2019	HulunBuir	0.228376	1.29064	1.66575	3.17959	10.7604	2.88331	0.73059	3.84645	0.00290794	6.05678	1.07515
		76	2020	HulunBuir	0.438067	1.25874	1.58444	3.35778	10.7347	0.0981244	0.73661	4.28574	0.00373616	5.73979	2.29203
		77	2010	Huludao	1.11475	2.67627	7.16242	4.2617	9.91847	5.65196	0.30802	3.32997	0.00258243	5.2575	2.25817
		77	2011	Huludao	0.934379	2.90681	8.44954	4.4048	10.1182	6.09251	0.30483	3.3833	0.00285692	5.26269	2.31622
		77	2012	Huludao	0.866777	2.87247	8.25108	4.43885	10.2295	6.14442	0.30239	2.7591	0.003099	5.35186	2.40178
		77	2013	Huludao	0.865696	2.48615	6.18094	2.2218	10.2285	6.24681	0.3045	3.6356	0.00300071	5.94542	2.39645
		77	2014	Huludao	0.893462	2.65896	7.07005	2.53578	10.2407	6.16558	0.30455	3.69285	0.00337864	5.87212	2.5036
		77	2015	Huludao	0.925248	2.7395	7.50483	2.6344	10.2462	2.74275	0.30054	3.86078	0.00340219	6.53233	2.60694
		77	2016	Huludao	0.962021	2.68368	7.20211	2.81951	10.1404	1.45954	0.30485	4.01674	0.00762843	6.60394	2.43839
		77	2017	Huludao	0.854746	2.76291	7.63367	4.47582	10.2456	3.62536	0.30686	2.48803	0.00469314	6.44095	2.21524
		77	2018	Huludao	0.781578	2.79505	7.81229	4.6521	10.3739	3.34799	0.30575	3.8823	0.00302048	6.69332	2.50199
		77	2019	Huludao	0.699232	2.48284	6.16448	4.6026	10.3673	3.24833	0.29946	2.79106	0.00372636	6.76273	2.22368
		77	2020	Huludao	0.662039	2.4842	6.17124	4.29828	10.3582	3.13764	0.54733	2.81976	0.00445226	7.50659	2.09782
		78	2010	Huzhou	0.394819	2.89736	8.39469	4.44475	10.7216	6.17158	0.529	3.32424	0.0085584	8.82321	1.77591
		78	2011	Huzhou	0.34077	2.74388	7.52886	4.5616	10.8681	5.9929	0.533	3.86389	0.00873715	8.84722	1.78679
		78	2012	Huzhou	0.338185	2.71973	7.39695	4.65595	10.9569	5.96652	0.551	3.96271	0.00900275	9.04841	1.9375
		78	2013	Huzhou	0.338274	2.65601	7.05437	4.7365	11.1393	5.89878	0.56	3.71527	0.00914712	9.23796	2.09176
		78	2014	Huzhou	0.316762	2.7026	7.30402	4.76929	11.1112	5.73684	0.574	3.95743	0.00921092	9.41979	2.11463
		78	2015	Huzhou	0.299472	2.61965	6.86257	4.84453	11.1689	5.64354	0.592	3.85768	0.0109149	9.67445	2.11586
		78	2016	Huzhou	0.295666	2.65529	7.05054	4.96797	11.253	5.67727	0.605	3.91129	0.00896403	9.56022	2.27029
		78	2017	Huzhou	0.287593	2.61482	6.83726	5.10028	11.326	5.66359	0.62	3.81761	0.00893155	9.39682	2.37769
		78	2018	Huzhou	0.256062	2.66169	7.08458	5.136	11.4109	5.73795	0.641	3.93736	0.00890023	9.83478	2.30013
		78	2019	Huzhou	0.252873	2.74161	7.51644	5.2471	11.5385	6.04161	0.651	3.99806	0.00942288	9.70235	2.57997
		78	2020	Huzhou	0.350003	2.66452	7.09969	5.26353	11.4677	6.27421	0.65579	4.02978	0.0100208	9.782	3.32451
		79	2010	Huaihua	0.252616	1.83908	3.38222	3.38503	9.57297	4.15808	0.3609	3.7337	0.00678104	6.18415	0.359552
		79	2011	Huaihua	0.238904	1.89617	3.59547	3.59801	9.78785	4.01314	0.3769	4.14045	0.00739507	5.66296	0.425226
		79	2012	Huaihua	0.125811	1.86171	3.46596	3.15311	9.95313	3.96224	0.3901	3.1959	0.00813717	5.63479	0.263759
		79	2013	Huaihua	0.129718	1.71801	2.95156	3.28766	9.98516	3.9735	0.4044	3.5578	0.0079057	6.1203	0.300481
		79	2014	Huaihua	0.112923	1.71492	2.94096	3.25179	10.101	4.05551	0.413	3.39466	0.00751828	7.1293	0.273899
		79	2015	Huaihua	0.106638	1.7159	2.94431	3.41076	10.1682	4.03842	0.4275	3.54722	0.00766484	6.54679	0.277005
		79	2016	Huaihua	0.0928184	1.65533	2.74011	3.42671	10.2582	3.01672	0.4428	3.92775	0.00593537	6.46614	0.264181
		79	2017	Huaihua	0.0926931	1.50887	2.27669	3.38035	10.2529	3.23037	0.4615	3.80238	0.00614214	6.77079	0.261873
		79	2018	Huaihua	0.087153	1.53611	2.35964	3.44918	10.3238	3.24506	0.4775	3.46589	0.00627219	7.07412	0.264853
		79	2019	Huaihua	0.0855807	1.51822	2.30499	3.50044	10.3875	3.35915	0.4903	2.94179	0.00667008	7.55066	0.277696
		79	2020	Huaihua	0.185289	1.53234	2.34806	3.43914	10.5014	3.80375	0.47162	3.09612	0.0085845	7.95121	0.676428
		80	2010	Huaian	0.403957	2.79221	7.79645	4.60931	10.2702	6.24188	0.5079	3.15237	0.0143224	7.08841	1.1672
		80	2011	Huaian	0.369633	2.76379	7.63854	4.77527	10.4683	6.4299	0.5204	3.46784	0.0140392	7.51425	1.3005
		80	2012	Huaian	0.34795	2.86043	8.18209	4.83938	10.5964	6.5482	0.535	3.60394	0.0139731	7.73543	1.39159
		80	2013	Huaian	0.342579	2.54998	6.50239	4.92797	10.5709	5.92715	0.551	3.59479	0.0138549	8.5035	1.53008
		80	2014	Huaian	0.305213	2.43275	5.91826	4.98132	10.8344	5.70671	0.565	3.63525	0.013868	8.79149	1.54452
		80	2015	Huaian	0.268293	2.43876	5.94754	5.02462	10.9413	5.62191	0.582	3.58394	0.0139596	9.14335	1.51168
		80	2016	Huaian	0.278763	2.4028	5.77346	5.15903	11.0421	5.53767	0.597	3.766	0.014244	8.98281	1.73757
		80	2017	Huaian	0.268684	2.42708	5.89071	5.25248	11.1247	5.48054	0.613	3.79046	0.0143468	8.89631	1.82015
		80	2018	Huaian	0.246853	2.84325	8.0841	5.33393	11.201	5.3855	0.624	4.37743	0.0145856	9.06566	1.80504
		80	2019	Huaian	0.255006	2.87329	8.25579	5.44949	11.2714	5.2357	0.635	3.94785	0.0153181	8.93735	2.00123
		80	2020	Huaian	0.259998	2.92472	8.55397	5.45344	11.3795	5.20638	0.6557	3.87387	0.0107943	9.37314	2.29493
		81	2010	Huaibei	0.55566	1.58777	2.521	3.8026	10.0127	5.64543	0.545	3.6	0.0142617	5.37064	1.2116
		81	2011	Huaibei	0.453802	1.8087	3.27139	3.82355	10.175	5.86252	0.557	3.279	0.0148297	5.92959	1.18784
		81	2012	Huaibei	0.378845	1.72031	2.95948	3.78136	10.2846	5.95424	0.572	3.01716	0.0151423	7.03966	1.10734
		81	2013	Huaibei	0.397215	1.85786	3.45166	3.93029	10.396	6.00458	0.5853	2.61575	0.0154832	7.46737	1.30488
		81	2014	Huaibei	0.363699	1.81177	3.28252	3.99251	10.4723	6.0894	0.5976	2.46803	0.0160889	7.23778	1.27966
		81	2015	Huaibei	0.345312	1.85084	3.42559	3.99449	10.4647	6.19907	0.6076	3.15399	0.0176843	7.00125	1.20501
		81	2016	Huaibei	0.330702	1.86468	3.47705	4.02288	10.5031	6.29066	0.6213	3.39261	0.0180254	6.85751	1.19675
		81	2017	Huaibei	0.299155	1.92181	3.69334	4.13966	10.6373	6.21224	0.6361	3.58271	0.0177472	6.87316	1.24073
		81	2018	Huaibei	0.270131	2.02239	4.09004	4.20178	10.6911	5.15677	0.6511	3.57343	0.0171763	7.15305	1.18065
		81	2019	Huaibei	0.253873	2.21902	4.92406	4.25548	10.7717	5.22133	0.6588	2.60255	0.0194088	7.37963	1.20562
		81	2020	Huaibei	0.298315	2.26612	5.13531	4.26606	10.9448	5.27887	0.63959	3.17041	0.0236766	7.98105	1.69449
		82	2010	Huainan	0.657057	1.78589	3.18939	4.29647	10.1677	4.72016	0.629	3.77764	0.0268943	6.45047	1.6969
		82	2011	Huainan	0.551928	1.78203	3.17564	4.31255	10.3222	5.00048	0.637	3.64781	0.0277811	6.56808	1.68075
		82	2012	Huainan	0.539749	1.70024	2.89083	4.37085	10.419	5.17326	0.653	3.90397	0.0285665	7.3815	1.80397
		82	2013	Huainan	0.549442	1.94119	3.76821	4.40746	10.4258	5.23326	0.6665	4.01351	0.034235	7.52078	1.91008
		82	2014	Huainan	0.552262	1.73752	3.01898	4.39199	10.4151	5.05871	0.679	3.94492	0.0333444	7.55956	1.83541
		82	2015	Huainan	0.448283	1.58084	2.49907	4.37106	10.181	4.97502	0.6067	3.78599	0.0324693	7.77695	1.68519
		82	2016	Huainan	0.420902	1.6031	2.56992	4.41594	10.2396	5.04127	0.6205	3.83212	0.0231285	7.69803	1.17385
		82	2017	Huainan	0.380229	1.68752	2.84772	4.44724	10.3268	5.03009	0.6346	3.90699	0.0179647	7.74066	1.15604
		82	2018	Huainan	0.345106	1.70393	2.90338	4.52057	10.3886	5.12133	0.6411	3.66385	0.01713	7.70751	1.12082
		82	2019	Huainan	0.422105	1.74254	3.03643	4.61345	10.5224	5.11589	0.6504	3.59418	0.0186046	7.61184	1.56747
		82	2020	Huainan	0.469469	1.71894	2.95475	4.56756	10.6818	5.24583	0.61056	3.35364	0.0240142	8.08979	2.07155
		83	2010	Huanggang	0.0605271	2.24488	5.0395	2.30427	9.50458	4.67873	0.357	3.76588	0.00747051	6.22059	0.0846992
		83	2011	Huanggang	0.0547071	2.31621	5.36484	2.47661	9.73554	2.72546	0.357	3.5827	0.00678459	6.24028	0.0920632
		83	2012	Huanggang	0.0552503	2.32928	5.42555	2.59244	9.86371	3.01084	0.394	3.09777	0.0076585	6.27852	0.105757
		83	2013	Huanggang	0.0544921	2.0592	4.24032	2.69885	9.7851	3.47714	0.409	2.79106	0.00772165	6.6896	0.116146
		83	2014	Huanggang	0.0498105	2.1458	4.60446	2.71279	10.0488	3.62657	0.421	3.31474	0.00740359	6.77878	0.116057
		83	2015	Huanggang	0.0592005	2.2424	5.02835	3.15792	10.1371	3.72786	0.4332	3.60698	0.00649324	7.14125	0.149553
		83	2016	Huanggang	0.0469624	2.23465	4.99365	3.10169	10.2173	3.927	0.4452	3.90089	0.00640516	7.2349	0.128247
		83	2017	Huanggang	0.0411671	2.46309	6.06683	2.96347	10.3005	2.74032	0.4592	3.84607	0.00687037	7.28824	0.124771
		83	2018	Huanggang	0.0407157	2.36068	5.57283	3.11715	10.3774	2.91387	0.4722	3.75086	0.00662259	7.64922	0.130908
		83	2019	Huanggang	0.0398232	2.36843	5.60944	3.26664	10.5101	2.90972	0.4712	3.23617	0.00650671	7.85166	0.146075
		83	2020	Huanggang	0.154425	2.40959	5.80614	3.30644	10.4853	2.99407	0.47496	3.67604	0.00783713	8.464	0.578762
		84	2010	Huangshan	0.244641	2.02859	4.11518	2.5961	9.94492	5.9457	0.411	3.14338	0.0111044	5.55296	0.556414
		84	2011	Huangshan	0.226175	1.97816	3.91312	2.74555	10.1496	5.88047	0.428	3.54776	0.0121201	6.04737	0.635127
		84	2012	Huangshan	0.226432	2.08094	4.33032	2.86785	10.2672	5.78938	0.444	3.85509	0.0127746	6.2653	0.711169
		84	2013	Huangshan	0.215532	2.19541	4.81981	2.93521	10.3733	5.81168	0.4574	3.68489	0.0139572	6.83626	0.747522
		84	2014	Huangshan	0.197597	2.20244	4.85076	2.92989	10.5269	5.82352	0.47	3.23587	0.015372	6.65673	0.735253
		84	2015	Huangshan	0.191443	2.16791	4.69982	3.00153	10.566	5.23995	0.4828	3.43541	0.0161433	6.90675	0.739878
		84	2016	Huangshan	0.190412	2.20801	4.87532	3.10454	10.6432	5.22492	0.4956	3.24416	0.0163561	6.81783	0.796468
		84	2017	Huangshan	0.182448	2.25598	5.08945	3.14277	10.6976	5.25908	0.509	3.51841	0.0165841	6.72263	0.805649
		84	2018	Huangshan	0.164027	2.31713	5.36907	3.22861	10.7909	5.27997	0.5146	3.2545	0.0160827	6.99851	0.790249
		84	2019	Huangshan	0.161647	2.29617	5.27239	3.4258	10.9657	5.20181	0.5249	3.08982	0.0159071	7.07242	0.930521
		84	2020	Huangshan	0.196372	2.16882	4.70379	3.3793	11.0657	5.28549	0.58647	3.975	0.0196496	7.34536	1.25501
		85	2010	Huangshi	0.761201	2.40448	5.78151	4.58827	10.2551	5.78291	0.568	3.61636	0.016823	6.3699	2.16243
		85	2011	Huangshi	0.570107	2.48554	6.17791	4.67604	10.5473	5.43119	0.5895	3.36487	0.0140697	6.66823	2.16831
		85	2012	Huangshi	0.486499	2.38366	5.68184	4.63363	10.662	5.55051	0.6009	3.47478	0.0179248	6.81235	2.0749
		85	2013	Huangshi	0.481378	2.42111	5.86175	4.70733	10.6826	5.58622	0.604	3.12137	0.014993	7.01751	2.24846
		85	2014	Huangshi	0.452857	2.46423	6.07244	4.71707	10.8157	5.62854	0.6088	4.15358	0.0150841	6.64898	2.25312
		85	2015	Huangshi	0.414439	2.45751	6.03936	4.73448	10.8208	4.18012	0.613	4.35145	0.0175232	6.97728	2.07068
		85	2016	Huangshi	0.393073	2.44189	5.96283	4.78806	10.8787	4.32123	0.619	4.37441	0.0171182	7.15305	2.08143
		85	2017	Huangshi	0.35951	2.39603	5.74098	4.88765	10.9792	4.29133	0.6289	4.25336	0.0175305	7.23056	2.15284
		85	2018	Huangshi	0.343371	2.45057	6.00532	4.95979	11.0705	4.33918	0.6329	3.29394	0.0185263	7.89395	2.20603
		85	2019	Huangshi	0.348207	2.57758	6.64393	5.08457	11.1776	4.45652	0.64	3.34283	0.0192123	7.9899	2.4893
		85	2020	Huangshi	0.422734	2.54935	6.49917	5.03242	11.1041	4.43723	0.65992	2.91773	0.0219915	8.30177	2.80853
		86	2010	Huizhou	0.504608	3.23123	10.4408	5.10424	10.6781	6.33426	0.6184	3.08842	0.00310904	7.34019	1.89726
		86	2011	Huizhou	0.409705	3.21741	10.3517	5.20706	10.7217	6.18386	0.6219	3.54161	0.00474944	7.78572	1.85071
		86	2012	Huizhou	0.411157	3.26993	10.6924	5.28969	10.8371	6.13488	0.639	3.30899	0.00519897	8.14294	2.08266
		86	2013	Huizhou	0.391916	3.2276	10.4174	5.37716	11.2656	6.05237	0.66	3.78929	0.00574723	8.70996	2.23338
		86	2014	Huizhou	0.403114	3.24888	10.5552	5.46134	11.0613	6.00011	0.67	3.77915	0.00638577	8.85281	2.5589
		86	2015	Huizhou	0.388534	3.32425	11.0506	5.54556	11.1009	5.39445	0.6815	3.68443	0.00718621	9.16062	2.56547
		86	2016	Huizhou	0.380805	3.33624	11.1305	5.6717	11.1789	5.409	0.6905	3.90725	0.00781613	9.23581	2.72119
		86	2017	Huizhou	0.353727	3.38685	11.4708	5.78057	11.2923	5.31104	0.6955	4.386	0.0082085	9.36503	2.83647
		86	2018	Huizhou	0.342114	3.49579	12.2205	5.88977	11.3553	6.93236	0.7076	4.048	0.00911346	9.59717	2.90623
		86	2019	Huizhou	0.372092	3.57974	12.8145	5.98638	11.3626	5.04233	0.7212	3.5435	0.0100738	9.58252	3.1849
		86	2020	Huizhou	0.415909	3.51289	12.3404	6.00007	11.159	0.0981244	0.72607	2.83863	0.0107221	9.85524	2.89695
		87	2010	Jixi	0.748437	1.44289	2.08193	3.67883	10.0026	4.68667	0.6329	2.44897	0.00556854	4.67283	1.65279
		87	2011	Jixi	0.759391	1.41982	2.01588	3.69796	10.1985	4.6806	0.6373	2.68155	0.00565436	5.36129	2.04001
		87	2012	Jixi	0.625102	1.46752	2.1536	3.8237	10.3442	4.70486	0.6387	2.86541	0.00525161	6.06843	1.94258
		87	2013	Jixi	0.700413	1.485	2.20524	3.91791	10.3265	4.70559	0.63451	3.23203	0.00488824	6.16331	2.13836
		87	2014	Jixi	0.728648	1.46502	2.1463	3.87073	10.2357	4.79773	0.6407	2.79322	0.00476118	5.8999	2.03149
		87	2015	Jixi	0.71418	1.5069	2.27076	3.89179	10.2479	5.14109	0.6756	2.7851	0.00452925	5.27811	2.01557
		87	2016	Jixi	0.743566	1.4938	2.23145	3.93983	10.2628	5.25321	0.68588	3.43563	0.00482177	5.6204	2.13014
		87	2017	Jixi	0.720296	1.45335	2.11222	3.99891	10.2877	5.31968	0.69616	3.15448	0.00502857	5.45104	2.15043
		87	2018	Jixi	0.670377	1.28023	1.63898	3.98778	10.3348	5.32431	0.70644	2.25135	0.00509002	5.71043	2.06368
		87	2019	Jixi	0.663089	1.40131	1.96366	4.06676	10.3821	0.485446	0.71672	3.14532	0.00533828	5.76205	2.14037
		87	2020	Jixi	0.69515	1.27554	1.62701	4.08646	10.435	0.508743	0.75168	2.4633	0.00646242	6.18415	2.66863
		88	2010	Ji’an	0.0799779	1.53224	2.34777	2.36328	9.61374	6.02692	0.3759	3.11464	0.00377523	6.97541	0.119797
		88	2011	Ji’an	0.1162	1.81355	3.28897	2.92573	9.73092	5.91398	0.3962	3.87213	0.0037938	5.7589	0.210921
		88	2012	Ji’an	0.107296	1.88712	3.56124	2.98129	9.83414	5.87331	0.4162	3.26685	0.00362823	5.90263	0.222449
		88	2013	Ji’an	0.094043	2.78552	7.75913	2.96456	10.0025	5.93506	0.4313	3.38528	0.0036396	6.35957	0.217202
		88	2014	Ji’an	0.0898672	2.75606	7.59585	3.09129	10.1459	5.96522	0.4465	3.85838	0.00390007	6.9187	0.228684
		88	2015	Ji’an	0.0845693	2.67963	7.18041	3.18737	10.2098	6.02846	0.4617	3.78778	0.00382637	7.42058	0.229341
		88	2016	Ji’an	0.0796129	2.73383	7.4738	3.2755	10.3013	6.09591	0.4776	3.94155	0.0070829	8.12947	0.236573
		88	2017	Ji’an	0.0772193	2.67267	7.14316	3.34323	10.3886	6.0984	0.4937	4.08385	0.00685485	7.96242	0.250288
		88	2018	Ji’an	0.0735414	2.67102	7.13436	3.43954	10.4689	6.10088	0.5095	4.01527	0.00825586	6.36077	0.258496
		88	2019	Ji’an	0.0719635	2.67366	7.14848	3.59165	10.6469	6.04024	0.5252	3.63556	0.00854709	6.44247	0.302526
		88	2020	Ji’an	0.156709	2.57543	6.63286	3.59787	10.7853	6.0737	0.52349	3.80277	0.00999441	8.75715	0.760056
		89	2010	Jilin	0.593851	2.63903	6.96447	4.94328	10.6329	5.10898	0.48704	3.07961	0.0206722	6.42325	2.46322
		89	2011	Jilin	0.527439	2.64623	7.00254	5.10264	10.8379	5.19482	0.48561	2.42703	0.0215747	6.39359	2.68541
		89	2012	Jilin	0.484279	2.59155	6.71616	5.14296	10.9375	5.21902	0.48657	1.84883	0.0222853	6.49527	2.72377
		89	2013	Jilin	0.453052	2.76517	7.64617	5.16607	11.0188	5.26693	0.48647	3.03279	0.0235765	6.70564	2.76415
		89	2014	Jilin	0.550249	2.65426	7.04511	5.32585	10.925	5.49155	0.48512	3.20515	0.024176	6.80351	3.05652
		89	2015	Jilin	0.454275	2.59943	6.75705	5.14549	10.9345	5.61208	0.5233	1.68882	0.0245633	7.2086	2.54742
		89	2016	Jilin	0.434199	2.59933	6.7565	5.14285	10.9651	5.74756	0.528	3.42361	0.0245123	7.2717	2.51045
		89	2017	Jilin	0.397554	2.55817	6.54426	5.17366	10.9266	5.06628	0.528	3.20084	0.0251325	7.05099	2.23384
		89	2018	Jilin	0.407834	2.43388	5.92378	5.2374	10.8865	1.31895	0.5293	3.7575	0.0253359	7.11883	2.17995
		89	2019	Jilin	0.630364	2.59877	6.75361	5.29004	10.4439	2.92233	0.5299	3.21066	0.0273271	7.18235	2.16435
		89	2020	Jilin	0.834246	2.58081	6.6606	5.29127	10.4798	3.50944	0.63536	3.30194	0.0321483	7.7003	3.34851
		90	2010	Jinan	0.480194	2.88204	8.30618	5.63141	10.9676	5.34851	0.6447	3.20569	0.0942419	9.0884	2.75419
		90	2011	Jinan	0.421593	2.90365	8.43118	5.6788	11.0715	5.3391	0.6505	3.66286	0.0928984	9.3071	2.69809
		90	2012	Jinan	0.363345	2.98306	8.89863	5.65124	11.1483	5.08352	0.6571	3.17734	0.0949511	9.35184	2.5115
		90	2013	Jinan	0.341479	2.80366	7.86049	5.67296	11.3542	5.05859	0.65998	3.07486	0.103907	9.48441	2.55187
		90	2014	Jinan	0.323213	2.79698	7.82307	5.71102	11.3151	5.03534	0.66409	3.42562	0.0991077	9.34312	2.63921
		90	2015	Jinan	0.302982	2.92824	8.57462	5.76044	11.3612	5.08863	0.6796	3.01898	0.100107	9.62543	2.5915
		90	2016	Jinan	0.369928	2.90337	8.42955	6.00616	11.4186	5.16714	0.6946	3.95555	0.100414	9.66364	3.34281
		90	2017	Jinan	0.349288	2.85375	8.14388	6.11534	11.4955	5.18254	0.7053	3.51018	0.074366	9.75806	3.41198
		90	2018	Jinan	0.365871	2.86366	8.20053	6.28024	11.574	5.42828	0.721	3.57103	0.0761852	9.93547	3.853
		90	2019	Jinan	0.357089	2.68781	7.22434	6.46417	11.5751	5.10487	0.7121	2.5624	0.060738	10.1327	3.78505
		90	2020	Jinan	0.300203	2.66639	7.10961	6.37206	11.61	4.88206	0.73485	3.36111	0.0744457	10.5098	3.29476
		91	2010	Jining	0.294629	2.26867	5.14688	4.68133	10.3597	4.81117	0.4297	3.63027	0.0100382	8.19533	0.925838
		91	2011	Jining	0.218873	2.27638	5.1819	4.59149	10.4837	5.10262	0.4401	3.80797	0.00992582	8.37471	0.779931
		91	2012	Jining	0.202536	2.26218	5.11745	4.6295	10.5755	5.03316	0.4613	3.14831	0.0104375	8.34355	0.791803
		91	2013	Jining	0.25761	2.32879	5.42328	4.98285	10.6284	4.99606	0.48329	3.32184	0.0108087	8.61957	1.09926
		91	2014	Jining	0.240212	2.33312	5.44344	5.00774	10.741	4.97189	0.50255	3.69136	0.0115887	8.3724	1.10779
		91	2015	Jining	0.235843	2.31571	5.36253	5.06287	10.7899	4.96505	0.5275	3.48878	0.0125271	8.7483	1.14043
		91	2016	Jining	0.205242	2.26116	5.11284	5.02821	10.8525	4.3722	0.5525	3.61106	0.0132446	8.75463	1.05683
		91	2017	Jining	0.25571	2.19335	4.81078	5.26625	10.9229	4.47196	0.5712	3.3967	0.0134276	8.81344	1.41557
		91	2018	Jining	0.251526	2.28265	5.21049	5.37875	10.9848	3.42652	0.5885	3.41407	0.0137706	9.03097	1.48596
		91	2019	Jining	0.304723	2.23686	5.00355	5.4101	10.8653	4.28059	0.5969	3.29891	0.0139619	9.06682	1.59363
		91	2020	Jining	0.370814	2.25629	5.09085	5.45263	10.8925	4.83381	0.60048	3.42327	0.0162001	9.49552	1.99335
		92	2010	Jiamusi	0.39562	1.58646	2.51684	3.00328	9.91611	5.01245	0.4999	2.95768	0.0121363	5.65599	0.801304
		92	2011	Jiamusi	0.343134	1.58895	2.52477	3.18031	10.1207	5.05472	0.5029	2.33841	0.0125568	6.28413	0.852802
		92	2012	Jiamusi	0.343962	1.49615	2.23846	3.29923	10.2319	4.16011	0.501	2.29542	0.0182466	6.52356	0.955315
		92	2013	Jiamusi	0.327172	1.87067	3.49941	3.46041	10.3961	5.10705	0.508	3.30516	0.0185682	6.67203	1.07095
		92	2014	Jiamusi	0.327254	1.84194	3.39274	3.39762	10.4001	5.22278	0.5057	2.98375	0.0191848	6.22059	1.07547
		92	2015	Jiamusi	0.298612	1.83264	3.35856	3.38664	10.4651	5.22309	0.5677	3.23906	0.0146455	6.53669	1.04721
		92	2016	Jiamusi	0.362426	1.8618	3.4663	3.69436	10.5154	2.80768	0.5247	3.87141	0.0138876	6.34036	1.33657
		92	2017	Jiamusi	0.322839	1.82893	3.34499	3.81862	10.6315	2.20442	0.5336	3.18717	0.0148085	6.61473	1.36286
		92	2018	Jiamusi	0.33822	1.38664	1.92277	3.9748	10.5801	0.883313	0.5308	3.27983	0.0150865	6.75577	1.3307
		92	2019	Jiamusi	0.472094	1.52938	2.339	4.04371	10.3978	0.634458	0.5225	3.43825	0.022571	6.94312	1.54788
		92	2020	Jiamusi	0.428733	1.60637	2.58043	4.05424	10.4666	1.57683	0.24186	3.35098	0.0287228	7.06732	1.61921
		93	2010	Jiaxing	0.254777	3.32697	11.0687	4.62017	10.8617	6.16291	0.533	3.54553	0.0116217	9.04499	1.30098
		93	2011	Jiaxing	0.251017	3.39644	11.5358	4.82847	10.9896	6.031	0.544	4.08352	0.0125405	9.1691	1.4831
		93	2012	Jiaxing	0.25928	3.39803	11.5466	4.95561	11.062	5.96632	0.553	3.96155	0.0133699	9.16785	1.64936
		93	2013	Jiaxing	0.251489	3.28311	10.7788	4.97064	11.4183	6.07579	0.571	4.01601	0.0139822	9.61233	1.73673
		93	2014	Jiaxing	0.238925	3.28542	10.794	5.01402	11.2045	6.12749	0.592	3.29353	0.0143812	9.74373	1.75278
		93	2015	Jiaxing	0.224459	3.20868	10.2956	5.06282	11.2496	6.16596	0.609	3.34506	0.0114968	9.80383	1.72214
		93	2016	Jiaxing	0.218945	3.21832	10.3576	5.15893	11.3382	6.14001	0.629	3.32091	0.0141831	9.91265	1.83266
		93	2017	Jiaxing	0.208226	3.27501	10.7257	5.29645	11.4565	6.13676	0.645	3.43657	0.0144974	9.80659	1.95905
		93	2018	Jiaxing	0.191274	3.42142	11.7061	5.43447	11.5508	6.05787	0.685	3.71714	0.0149621	10.1057	1.97183
		93	2019	Jiaxing	0.194048	3.60996	13.0318	5.52714	11.6329	6.2747	0.707	3.09578	0.015076	10.2291	2.17092
		93	2020	Jiaxing	0.338172	3.55631	12.6474	5.52009	11.538	6.45278	0.71349	3.06995	0.0141043	10.4621	3.44423
		94	2010	Jiangmen	0.412188	2.88812	8.34123	4.79893	10.5271	6.17134	0.623	3.47673	0.00523254	8.58167	1.45436
		94	2011	Jiangmen	0.340337	2.75624	7.59683	4.88953	10.6229	5.63272	0.6278	3.71487	0.00596215	8.56617	1.39521
		94	2012	Jiangmen	0.356758	2.91289	8.48494	4.9338	10.6461	5.6802	0.632	3.08384	0.00684833	8.36684	1.49652
		94	2013	Jiangmen	0.348354	3.04117	9.24874	4.97824	10.8375	5.6588	0.641	3.49525	0.00763629	8.61378	1.5492
		94	2014	Jiangmen	0.381282	3.11882	9.72707	5.07202	10.7415	5.53263	0.642	3.27688	0.00858314	8.59489	1.76025
		94	2015	Jiangmen	0.359212	3.07482	9.4545	5.15748	10.8119	5.50338	0.6484	3.28447	0.00873769	8.73311	1.78038
		94	2016	Jiangmen	0.328124	3.12624	9.7734	5.21821	10.8851	4.88136	0.6506	3.02489	0.00881492	8.83303	1.74661
		94	2017	Jiangmen	0.314116	3.14832	9.91191	5.44084	10.9868	4.86165	0.6581	2.88658	0.00890918	9.04817	1.85249
		94	2018	Jiangmen	0.282867	3.34232	11.1711	5.4309	11.0561	5.12712	0.665	3.21051	0.00916011	9.40492	1.78424
		94	2019	Jiangmen	0.313626	3.24248	10.5137	5.68191	11.1301	5.2011	0.6671	2.72173	0.0103613	9.48494	2.13157
		94	2020	Jiangmen	0.36562	3.23344	10.4551	5.6149	11.1122	5.26999	0.67708	2.32188	0.0116625	9.73454	2.43823
		95	2010	Jiaozuo	0.84184	2.62431	6.887	5.18112	10.4848	5.0604	0.4705	3.4747	0.0194555	6.55393	2.9604
		95	2011	Jiaozuo	0.797547	2.49521	6.22606	5.34253	10.6167	5.3906	0.488	3.09575	0.0205265	6.96791	3.26215
		95	2012	Jiaozuo	0.711459	2.48374	6.16896	5.30565	10.6926	5.50189	0.5072	3.24365	0.0223224	7.0859	3.13557
		95	2013	Jiaozuo	0.671498	2.94418	8.66818	5.3386	10.745	5.48505	0.5202	3.61131	0.0236576	7.25418	3.26254
		95	2014	Jiaozuo	0.600944	2.90785	8.45559	5.31836	10.8671	5.49569	0.5323	3.6306	0.0266356	7.52348	3.14643
		95	2015	Jiaozuo	0.609134	2.8885	8.34341	5.46054	10.9076	5.54364	0.5485	2.95978	0.0275716	7.69621	3.31986
		95	2016	Jiaozuo	0.614492	3.10949	9.66892	5.59829	10.9884	5.57329	0.5645	3.84307	0.0208694	7.84189	3.6306
		95	2017	Jiaozuo	0.621297	3.112	9.68453	5.71778	11.0693	5.50599	0.5799	3.87091	0.0224162	7.98173	3.97916
		95	2018	Jiaozuo	0.609712	2.75656	7.5986	5.79676	11.1024	5.47817	0.5942	4.08589	0.0248812	8.26514	4.02687
		95	2019	Jiaozuo	0.657052	2.83804	8.05449	5.99496	11.2493	5.40226	0.6094	3.4361	0.0278396	8.33711	5.04328
		95	2020	Jiaozuo	0.773936	2.79217	7.79619	5.92295	11.0085	5.73682	0.63068	3.83756	0.030121	8.50208	4.67
		96	2010	Jieyang	0.245074	2.07217	4.2939	3.82485	9.76267	4.61142	0.4731	3.32452	0.00144382	6.61874	0.420542
		96	2011	Jieyang	0.184877	2.36697	5.60256	3.8521	9.94175	4.5111	0.476	2.59138	0.00148764	7.15774	0.383125
		96	2012	Jieyang	0.184498	2.35743	5.55748	3.94139	10.0661	4.46437	0.49	3.61855	0.00175641	7.35436	0.43269
		96	2013	Jieyang	0.227663	2.64441	6.99291	4.41483	10.0649	4.45605	0.5003	3.83508	0.00197057	7.77107	0.60967
		96	2014	Jieyang	0.264069	2.74486	7.53427	4.60632	10.2955	4.42385	0.5053	4.56321	0.00202837	7.63337	0.779004
		96	2015	Jieyang	0.262468	2.77236	7.68595	4.61954	10.3499	2.63531	0.5089	4.01832	0.00198171	7.90986	0.818743
		96	2016	Jieyang	0.261982	2.77441	7.69736	4.86703	10.4051	2.41301	0.51	3.73874	0.00195996	7.99159	0.86277
		96	2017	Jieyang	0.24598	2.76266	7.63228	4.76327	10.3934	1.90302	0.5108	4.512	0.00193773	8.26178	0.803454
		96	2018	Jieyang	0.232628	2.53641	6.43339	4.86468	10.4733	1.78384	0.5118	3.55857	0.00187096	8.42617	0.822288
		96	2019	Jieyang	0.250209	2.25806	5.09883	4.90482	10.4479	1.92257	0.5123	3.71735	0.00176052	8.68339	0.861489
		96	2020	Jieyang	0.308965	2.12272	4.50594	5.04812	10.532	2.04436	0.50717	3.4244	0.0020767	9.11888	1.16388
		97	2010	Jinchang	1.84808	2.35614	5.55139	4.0159	10.6782	1.35012	0.5933	3.32642	0.00129088	3.98898	8.37018
		97	2011	Jinchang	1.82019	2.74326	7.52546	4.16071	10.821	0.958545	0.631	3.28391	0.00164198	5.09375	9.0933
		97	2012	Jinchang	1.90066	2.74326	7.52546	4.26874	10.862	0.870247	0.6413	3.36768	0.00354086	5.42053	9.89728
		97	2013	Jinchang	1.86126	2.39349	5.72879	4.32185	10.8898	2.43137	0.6558	3.58417	0.00714682	5.6204	10.0107
		97	2014	Jinchang	1.77051	2.50441	6.27208	4.32606	10.9071	3.01364	0.6692	0	0.00626037	5.92693	9.64544
		97	2015	Jinchang	1.85347	2.49835	6.24174	4.34262	10.7735	3.37923	0.6796	2.02566	0.00702232	5.95324	8.84451
		97	2016	Jinchang	1.97644	2.92512	8.55632	4.33533	10.6965	3.64636	0.6909	4.03218	0.00706258	6.07764	8.74274
		97	2017	Jinchang	1.8433	2.51242	6.31227	4.37605	10.7617	3.85697	0.7009	4.0784	0.00629369	6.01372	8.7016
		97	2018	Jinchang	1.79992	2.34744	5.51046	4.49447	10.9394	4.03085	0.7047	3.80922	0.00652582	6.43775	10.1497
		97	2019	Jinchang	1.73603	2.75367	7.58268	4.68177	11.2035	4.17893	0.7095	4.01611	0.00860455	6.32257	12.5558
		97	2020	Jinchang	0.829869	2.62729	6.90264	4.60909	11.3101	4.30788	0.77273	3.74379	0.0118432	6.70319	6.75211
		98	2010	Jinhua	0.137866	2.87556	8.26885	3.88869	10.5941	4.73735	0.59	3.56282	0.0142999	9.18646	0.542123
		98	2011	Jinhua	0.128415	2.82368	7.97316	4.00181	10.7303	4.13136	0.6	3.57168	0.0143713	9.33512	0.586062
		98	2012	Jinhua	0.126318	2.26184	5.11592	4.09112	10.8251	4.20371	0.614	3.88847	0.0146036	9.57276	0.634227
		98	2013	Jinhua	0.134796	2.21937	4.92561	4.25792	11.0438	3.97275	0.622	3.67736	0.0149744	9.69283	0.734768
		98	2014	Jinhua	0.124771	2.14774	4.61278	4.27261	10.9862	3.99463	0.633	3.5206	0.0159509	9.60703	0.736235
		98	2015	Jinhua	0.115517	2.15298	4.63534	4.33452	11.0426	3.93605	0.645	3.47975	0.00641291	9.68172	0.720622
		98	2016	Jinhua	0.112638	2.13035	4.53839	4.44893	11.1148	4.14123	0.657	3.51731	0.00626196	9.73483	0.751926
		98	2017	Jinhua	0.113259	2.34804	5.51331	4.58287	11.1483	4.33747	0.667	3.43118	0.0135474	9.75956	0.783411
		98	2018	Jinhua	0.104103	2.04584	4.18545	4.67478	11.2041	3.95909	0.667	3.26485	0.0138258	10.066	0.761683
		98	2019	Jinhua	0.102081	2.56654	6.58714	4.73984	11.305	3.51937	0.676	3.42764	0.0144627	10.2059	0.827683
		98	2020	Jinhua	0.246786	2.35009	5.52291	4.77568	11.1173	2.71583	0.6813	2.81047	0.0148227	10.656	1.64431
		99	2010	Jinzhou	0.662956	2.67508	7.15604	4.30845	10.2841	5.91946	0.35355	2.35515	0.0258097	6.01372	1.93518
		99	2011	Jinzhou	0.516687	2.63173	6.92603	4.2995	10.4853	5.74297	0.35534	2.9194	0.0258501	6.1334	1.84892
		99	2012	Jinzhou	0.462748	2.63097	6.92198	4.28231	10.5967	6.23645	0.35156	2.88375	0.0270174	5.96871	1.85684
		99	2013	Jinzhou	0.431882	2.49062	6.20321	4.28112	10.6909	6.26529	0.36433	2.59021	0.0278644	6.38012	1.89821
		99	2014	Jinzhou	0.43408	2.5789	6.65073	4.31441	10.6979	6.33859	0.34714	3.42217	0.0279796	6.52649	1.92142
		99	2015	Jinzhou	0.402182	2.59033	6.70981	4.27201	10.6738	3.74252	0.34514	3.40071	0.0277373	6.9613	1.73772
		99	2016	Jinzhou	0.477662	2.53136	6.40779	4.12637	10.425	2.69299	0.35351	3.25535	0.0270269	7.18311	1.60932
		99	2017	Jinzhou	0.414402	2.44895	5.99737	4.21457	10.4703	4.4149	0.34735	2.87133	0.0258601	7.14204	1.50851
		99	2018	Jinzhou	0.378722	2.39382	5.73036	4.28224	10.5767	3.50469	0.34835	3.13785	0.0246768	7.26403	1.48501
		99	2019	Jinzhou	0.385514	2.48939	6.19704	4.21135	10.4753	3.74268	0.35082	3.28626	0.0256356	7.33368	1.36592
		99	2020	Jinzhou	0.601946	2.5038	6.269	4.19831	10.5798	3.93478	0.5963	3.22369	0.033077	7.48493	2.38995
		100	2010	Jincheng	0.270795	1.65421	2.73641	3.68988	10.384	4.80668	0.51043	3.89104	0.00349252	5.57595	0.867548
		100	2011	Jincheng	0.23203	1.55839	2.42858	3.79335	10.5766	5.0646	0.5275	4.0035	0.0021527	6.02587	0.908606
		100	2012	Jincheng	0.239848	1.64537	2.70723	3.84895	10.6978	5.08541	0.54481	3.64116	0.0025779	6.14419	1.06014
		100	2013	Jincheng	0.24551	2.1794	4.74979	3.82058	10.7604	5.14428	0.55519	3.95801	0.00268104	6.37843	1.10121
		100	2014	Jincheng	0.210918	2.27189	5.1615	3.55275	10.7132	5.13341	0.56489	3.9019	0.00276149	6.10256	0.946221
		100	2015	Jincheng	0.215054	2.22811	4.96448	3.61404	10.7143	5.04167	0.57421	3.60927	0.00271404	6.25767	0.966341
		100	2016	Jincheng	0.211345	2.18831	4.78871	3.60178	10.7204	4.84949	0.58342	3.84685	0.00272524	5.90536	0.955547
		100	2017	Jincheng	0.191199	2.31993	5.38209	3.64483	10.8095	4.77531	0.59039	3.14524	0.00246635	6.10032	0.943729
		100	2018	Jincheng	0.175528	2.28697	5.23024	3.73495	10.9651	4.94327	0.59884	3.14724	0.00220434	6.44889	1.01271
		100	2019	Jincheng	0.179391	2.41427	5.82871	3.73805	10.9633	5.06424	0.6079	3.48154	0.00173268	6.60394	1.03304
		100	2020	Jincheng	0.538187	2.44604	5.9831	3.65133	11.0816	5.03944	0.63014	3.60074	0.00180776	7.02643	3.50436
		101	2010	Jinzhong	0.322768	2.43257	5.91741	3.45309	10.0972	4.07627	0.44124	4.16484	0.0177263	5.70711	0.758124
		101	2011	Jinzhong	0.271667	2.28193	5.20719	3.48989	10.2146	3.87555	0.4574	3.95959	0.0188924	5.84354	0.739596
		101	2012	Jinzhong	0.312596	2.17692	4.73899	3.83134	10.312	4.35424	0.47407	3.48524	0.0207883	5.93754	0.938283
		101	2013	Jinzhong	0.32784	1.86794	3.48918	3.90549	10.341	4.72307	0.48874	4.14761	0.0360286	6.286	1.01403
		101	2014	Jinzhong	0.320656	1.82253	3.32162	3.91162	10.3556	5.34357	0.50454	4.07879	0.0421001	6.24417	1.00563
		101	2015	Jinzhong	0.658405	1.87689	3.52273	4.71069	10.3556	5.40155	0.51724	4.01931	0.0488191	6.54822	2.06484
		101	2016	Jinzhong	0.922258	1.95187	3.80979	5.12239	10.3935	5.44476	0.52928	3.82768	0.0526165	6.51915	3.00499
		101	2017	Jinzhong	1.12698	1.9377	3.75468	5.50311	10.5525	5.31716	0.54136	3.4747	0.0543053	6.87833	4.30259
		101	2018	Jinzhong	1.37205	2.11023	4.45307	5.8286	10.6669	5.07801	0.55373	3.91671	0.0569089	7.28961	5.87352
		101	2019	Jinzhong	1.77634	2.61526	6.83961	6.09401	10.6719	4.59942	0.5684	3.80812	0.0592795	7.31455	7.65142
		101	2020	Jinzhong	1.03604	2.00661	4.02648	5.97624	10.6816	4.74976	0.60059	3.63372	0.0655254	7.80344	4.50278
		102	2010	Jinmen	0.263484	3.06672	9.40477	3.63724	10.1468	5.02535	0.455	3.86319	0.00665901	5.64545	0.669388
		102	2011	Jinmen	0.287648	3.18321	10.1329	4.00216	10.3971	4.86018	0.4818	3.60085	0.00691725	5.84644	0.94147
		102	2012	Jinmen	0.258951	3.22676	10.412	4.04999	10.5361	4.8439	0.5001	3.73456	0.00734923	5.89164	0.974036
		102	2013	Jinmen	0.231265	3.07433	9.45152	4.03128	10.5955	4.91494	0.5119	3.55629	0.00735072	6.74759	0.963293
		102	2014	Jinmen	0.242317	3.10105	9.61649	4.17006	10.7228	4.93838	0.5276	3.4571	0.00706414	6.64379	1.09923
		102	2015	Jinmen	0.239606	3.06232	9.37783	4.29321	10.779	5.03382	0.5421	3.46248	0.00486068	6.80461	1.14865
		102	2016	Jinmen	0.220728	3.0604	9.36605	4.33399	10.868	5.10796	0.5601	3.79689	0.00436839	7.11151	1.15716
		102	2017	Jinmen	0.219171	3.04711	9.28488	4.41997	10.97	5.14246	0.5791	4.20916	0.00466793	7.23993	1.25707
		102	2018	Jinmen	0.20639	3.09647	9.5881	4.50999	11.0626	5.11176	0.5921	3.48702	0.00535785	7.71155	1.31671
		102	2019	Jinmen	0.214357	3.10165	9.6202	4.67528	11.1591	5.12593	0.601	3.66334	0.00645384	7.88571	1.50475
		102	2020	Jinmen	0.253442	3.06564	9.39814	4.66321	11.1586	3.83431	0.60236	3.54335	0.00896535	8.14816	1.90181
		103	2010	Jinzhou	0.277633	2.4018	5.76863	3.80139	9.59608	3.83485	0.42	3.14214	0.0207038	6.35089	0.408326
		103	2011	Jinzhou	0.229831	2.43255	5.91731	3.89961	9.814	3.85013	0.444	3.4116	0.0195296	6.33505	0.4203
		103	2012	Jinzhou	0.299217	2.49867	6.24337	4.23544	9.94808	3.88377	0.468	3.31019	0.0198689	6.52503	0.625712
		103	2013	Jinzhou	0.241732	2.50731	6.28662	4.19815	9.91324	3.93606	0.479	3.35826	0.0197714	6.95081	0.562245
		103	2014	Jinzhou	0.227379	2.50257	6.26287	4.26783	10.1571	3.94391	0.495	3.65581	0.0194682	6.8977	0.58604
		103	2015	Jinzhou	0.196267	2.52791	6.39032	4.37511	10.2355	3.97148	0.512	3.66857	0.01708	7.28276	0.547088
		103	2016	Jinzhou	0.187168	2.6397	6.968	4.42871	10.3191	4.02961	0.531	3.4585	0.0161087	7.60639	0.567214
		103	2017	Jinzhou	0.172392	2.60058	6.76301	4.40946	10.4275	2.4389	0.547	3.80122	0.0169139	7.6044	0.587357
		103	2018	Jinzhou	0.16328	2.53002	6.40102	4.49621	10.5253	2.32432	0.5581	3.45237	0.0147285	8.04719	0.60817
		103	2019	Jinzhou	0.156645	2.49904	6.24522	4.63067	10.7166	2.6808	0.5641	3.37474	0.0166225	8.19423	0.707562
		103	2020	Jinzhou	0.22305	2.53022	6.402	4.65228	10.6952	3.26898	0.56202	3.25165	0.0190496	8.58597	1.02404
		104	2010	Jingdezhen	0.425333	2.84228	8.07854	4.01716	10.2804	5.18748	0.5631	3.97272	0.0171546	5.58725	1.23648
		104	2011	Jingdezhen	0.306607	2.85998	8.17949	4.07195	10.4751	4.44449	0.5796	3.94582	0.0157384	5.75574	1.08256
		104	2012	Jingdezhen	0.296771	2.72133	7.40562	4.14297	10.5752	4.78065	0.5985	3.6167	0.0148354	5.71373	1.15806
		104	2013	Jingdezhen	0.235129	2.95051	8.70553	3.78109	10.6209	4.85854	0.6105	4.0909	0.014305	6.02102	0.987681
		104	2014	Jingdezhen	0.245081	2.91993	8.52597	4.0606	10.7241	4.86781	0.6228	3.29079	0.0160535	6.18621	1.11009
		104	2015	Jingdezhen	0.227489	2.90762	8.45425	4.08223	10.7625	4.96392	0.6353	3.42978	0.0178726	6.67708	1.07061
		104	2016	Jingdezhen	0.205983	3.03254	9.19629	4.09448	10.8394	5.00672	0.6479	4.31711	0.0194634	6.77079	1.04572
		104	2017	Jingdezhen	0.220746	3.02637	9.15889	4.26703	10.8368	5.09003	0.6595	3.13571	0.0193861	7.18992	1.11821
		104	2018	Jingdezhen	0.188914	2.75112	7.56867	4.0455	10.8341	5.16694	0.6694	3.67928	0.0108911	7.54274	0.955857
		104	2019	Jingdezhen	0.179381	2.60028	6.76144	4.07534	10.9192	5.17826	0.6805	3.5997	0.020197	7.72312	0.988438
		104	2020	Jingdezhen	0.277401	2.67982	7.18144	4.1312	10.9876	5.20521	0.64815	3.01778	0.0159111	7.9248	1.63872
		105	2010	Jiujiang	0.313628	2.54762	6.49039	4.00965	9.99251	6.08088	0.4252	4.11855	0.0173477	5.69373	0.684495
		105	2011	Jiujiang	0.150293	2.45361	6.0202	3.57623	10.1835	5.98685	0.4438	3.56669	0.0178537	6.10702	0.396477
		105	2012	Jiujiang	0.172108	2.53811	6.44198	3.81028	10.3018	6.08744	0.4627	3.64124	0.0163615	6.35784	0.512061
		105	2013	Jiujiang	0.182635	2.70905	7.33894	3.98235	10.3587	6.16752	0.4767	3.7528	0.0166192	6.73697	0.610793
		105	2014	Jiujiang	0.160939	2.66108	7.08134	4.00129	10.5213	6.21746	0.491	3.21166	0.0173026	6.9256	0.595945
		105	2015	Jiujiang	0.156162	2.62804	6.90662	4.17829	10.5842	6.2816	0.5056	3.29696	0.0183978	7.64731	0.615705
		105	2016	Jiujiang	0.147932	2.62306	6.88043	4.26733	10.6768	6.34981	0.5218	3.79388	0.0190672	7.98956	0.639667
		105	2017	Jiujiang	0.15074	2.65574	7.05298	4.43075	10.8058	6.31512	0.5377	3.89811	0.019012	7.98854	0.741795
		105	2018	Jiujiang	0.145039	2.47502	6.1257	4.58313	10.9201	6.27918	0.5527	3.95467	0.0189326	8.58784	0.799773
		105	2019	Jiujiang	0.13836	2.56425	6.57537	4.70818	11.0601	6.25337	0.5678	3.64177	0.0199707	8.70301	0.877633
		105	2020	Jiujiang	0.214936	2.56363	6.57221	4.67428	11.1611	6.28822	0.61087	2.72998	0.0268098	9.10853	1.51436
		106	2010	Jiuquan	0.267925	1.87552	3.51758	2.52887	10.5856	5.20962	0.5005	3.81711	0.00571103	4.69135	0.989234
		106	2011	Jiuquan	0.231203	1.89006	3.57233	2.61088	10.688	2.01558	0.5109	3.5615	0.00594258	4.85203	1.01149
		106	2012	Jiuquan	0.204642	1.85131	3.42734	2.70961	10.8612	3.5617	0.5215	3.5858	0.00629482	5.50939	1.06466
		106	2013	Jiuquan	0.205214	2.31815	5.3738	2.84882	10.9653	1.77839	0.5364	2.97031	0.00634936	5.99396	1.18862
		106	2014	Jiuquan	0.195747	2.41753	5.84443	2.664	10.9151	3.78101	0.5523	3.1611	0.00701232	5.77144	1.07485
		106	2015	Jiuquan	0.216866	2.48212	6.16094	2.73496	10.7979	3.84169	0.5687	3.24418	0.00719831	6.36303	1.05924
		106	2016	Jiuquan	0.20979	2.35582	5.54988	2.75358	10.8536	4.2461	0.5867	3.01469	0.00756566	6.09357	1.08312
		106	2017	Jiuquan	0.221791	2.45337	6.01904	2.80437	10.8036	2.8464	0.6027	3.77707	0.00786757	6.42649	1.08916
		106	2018	Jiuquan	0.221405	2.43807	5.94419	2.89747	10.8789	0.611178	0.6152	4.01561	0.00812067	7.16781	1.17262
		106	2019	Jiuquan	0.225929	2.46531	6.07777	2.94321	10.9101	0.1058	0.6244	4.34628	0.00992139	6.90375	1.23321
		106	2020	Jiuquan	0.334625	2.46952	6.09851	2.9373	11.0379	0.0981244	0.64151	3.77239	0.0122557	3.3673	2.0772
		107	2010	Kaifeng	0.31871	2.48334	6.16699	3.98233	9.89091	4.55447	0.3601	3.45963	0.0157076	5.6204	0.631913
		107	2011	Kaifeng	0.315113	2.59922	6.75593	4.17626	10.042	4.95749	0.3775	3.32784	0.0174788	5.88888	0.725178
		107	2012	Kaifeng	0.29236	2.7645	7.64244	4.24943	10.1628	4.87167	0.397	2.75404	0.0175392	5.92158	0.758423
		107	2013	Kaifeng	0.286608	2.75565	7.59362	4.33355	10.1128	5.30024	0.411	3.53329	0.0186451	6.31173	0.84116
		107	2014	Kaifeng	0.313649	2.64415	6.99154	4.50799	10.3876	5.32657	0.4258	3.71399	0.0263966	6.39024	1.02876
		107	2015	Kaifeng	0.260925	2.65545	7.05143	4.49062	10.4724	5.46985	0.4423	3.48473	0.019663	6.85646	0.922388
		107	2016	Kaifeng	0.230942	2.72729	7.43813	4.53375	10.5615	4.16528	0.4588	3.38744	0.0200565	7.0193	0.891475
		107	2017	Kaifeng	0.248175	2.70227	7.30227	4.6202	10.6335	5.47482	0.4742	3.14428	0.0209819	6.99851	1.0297
		107	2018	Kaifeng	0.236934	2.48065	6.15361	4.68295	10.6905	5.47502	0.4885	3.53649	0.0218653	7.51316	1.03923
		107	2019	Kaifeng	0.221054	2.38558	5.691	4.79704	10.8539	5.34973	0.5028	3.51597	0.0227424	7.56838	1.14226
		107	2020	Kaifeng	0.264177	2.33651	5.45929	4.8206	10.803	5.42765	0.51967	3.48558	0.0215884	8.02813	1.29737
		108	2010	Karamay	0.642764	2.20456	4.86009	4.10652	11.7067	0.0981244	1	3.50672	0.00994935	5.60212	12.1896
		108	2011	Karamay	0.553799	2.21703	4.91522	4.17572	11.7684	0.0981244	1	3.38538	0.0101824	5.39816	11.7391
		108	2012	Karamay	0.590172	1.90026	3.61099	4.29138	11.8132	2.66672	1	3.24726	0.0111708	5.34233	12.7317
		108	2013	Karamay	0.586177	2.08882	4.36317	4.43297	12.3216	3.97807	1	3.08695	0.0118354	5.75574	13.1876
		108	2014	Karamay	0.596977	2.19315	4.80993	4.53029	11.9387	3.72227	1	2.89595	0.0125629	5.86647	12.9821
		108	2015	Karamay	0.764673	2.20055	4.84244	4.5999	11.7831	3.37765	0.99032	2.65964	0.0130212	6.24417	11.9877
		108	2016	Karamay	0.824898	2.20828	4.87651	4.63451	11.83	2.84757	0.99048	2.34963	0.0202202	6.01372	12.2609
		108	2017	Karamay	0.741192	2.22294	4.94144	4.77037	11.89	1.6467	0.99122	2.96277	0.0271341	6.00881	12.4621
		108	2018	Karamay	0.694426	2.34277	5.48858	4.92216	11.9424	0.0981244	0.99155	3.45809	0.0283545	6.34212	13.8876
		108	2019	Karamay	0.707622	2.3128	5.34903	5.00633	12.1487	0.0981244	0.9905	3.69604	0.0324205	6.33859	14.8933
		108	2020	Karamay	0.764055	2.30565	5.31602	5.01935	12.1055	0.0981244	0.91304	2.57635	0.0358587	6.64769	14.733
		109	2010	Kunming	0.351245	2.88866	8.34435	5.10875	10.4208	5.77807	0.63597	3.98791	0.0419189	7.76938	1.15662
		109	2011	Kunming	0.268675	2.73863	7.5001	5.12545	10.567	5.79604	0.66004	3.87889	0.0526178	7.87017	1.0395
		109	2012	Kunming	0.479788	2.62247	6.87733	5.7495	10.7419	5.81086	0.6705	3.70461	0.0552579	7.99766	2.2114
		109	2013	Kunming	0.232822	2.53772	6.44002	5.29552	11.0419	5.79009	0.6805	3.74741	0.0586863	8.39796	1.20863
		109	2014	Kunming	0.221686	2.43809	5.9443	5.30451	10.9373	5.91651	0.6905	3.78995	0.0618673	8.50208	1.24226
		109	2015	Kunming	0.300922	2.43695	5.93873	5.63166	10.9964	5.87485	0.7005	3.75803	0.0653641	8.76904	1.78832
		109	2016	Kunming	0.355301	2.36827	5.60872	5.89894	11.0691	4.74755	0.7105	3.20213	0.0691831	8.91584	2.27084
		109	2017	Kunming	0.347022	2.33063	5.43184	6.01548	11.1831	4.72188	0.7205	2.77988	0.0742353	9.01201	2.4852
		109	2018	Kunming	0.361542	2.37066	5.62004	6.19233	11.2436	4.69174	0.7285	3.25556	0.0798945	9.42182	2.74819
		109	2019	Kunming	0.369861	2.28243	5.20948	6.41497	11.4495	4.24982	0.736	3.34428	0.0895803	9.56711	3.44636
		109	2020	Kunming	0.26501	2.36978	5.61584	6.33457	11.2971	4.23132	0.79669	3.00817	0.0825013	9.81858	2.10943
		110	2010	Laibin	1.0144	2.37398	5.6358	4.27248	9.81842	1.0014	0.3317	3.59686	0.00278849	3.71357	1.95608
		110	2011	Laibin	0.756712	2.41976	5.85526	4.28224	10.0456	3.86227	0.3492	3.45256	0.00267989	3.78419	1.73712
		110	2012	Laibin	0.686091	2.36271	5.58242	4.20379	10.0934	3.42357	0.364	3.47363	0.00277471	3.91202	1.65271
		110	2013	Laibin	0.51932	2.26053	5.11001	3.94354	9.91041	3.33747	0.3747	3.29613	0.00292927	4.77912	1.24591
		110	2014	Laibin	0.507823	2.34328	5.49096	3.93798	10.1489	2.34017	0.395	3.46148	0.0033586	4.68213	1.29376
		110	2015	Laibin	0.623036	2.28226	5.20873	4.22729	10.153	3.53001	0.4068	2.84641	0.00435289	5.38907	1.59242
		110	2016	Laibin	0.563626	2.08534	4.34863	4.2555	10.1993	3.3271	0.4219	3.56015	0.00541422	5.45959	1.50892
		110	2017	Laibin	0.512217	2.01739	4.06986	4.36028	10.3102	3.08582	0.4376	3.40325	0.00612143	5.66296	1.5323
		110	2018	Laibin	0.504767	2.08836	4.36123	4.46267	10.345	0.134006	0.4455	2.93442	0.00762971	5.90808	1.56456
		110	2019	Laibin	0.58563	2.02752	4.11083	4.55019	10.2824	2.84195	0.4572	3.11808	0.0107931	6.12905	1.70655
		110	2020	Laibin	0.673297	1.99234	3.96944	4.4525	10.4323	2.20701	0.48558	3.30335	0.0127659	6.54247	2.28533
		111	2010	Lanzhou	1.7574	2.83237	8.02231	5.67595	10.4344	2.56466	0.7628	3.11873	0.0766458	6.84055	5.34352
		111	2011	Lanzhou	1.13338	2.63725	6.95509	5.73546	10.534	2.20952	0.7734	2.61446	0.0808476	6.98934	4.25704
		111	2012	Lanzhou	1.09724	2.7609	7.62259	5.83087	10.673	1.39414	0.7834	2.61446	0.0844608	7.18387	4.72629
		111	2013	Lanzhou	0.966468	2.50999	6.30007	5.82499	10.7818	2.1322	0.7971	3.59814	0.127643	7.59689	4.71419
		111	2014	Lanzhou	0.739538	2.41857	5.8495	5.85444	10.9109	2.87481	0.8034	3.70874	0.113013	7.62657	4.03768
		111	2015	Lanzhou	0.627016	2.38038	5.66621	5.80976	10.9503	3.7236	0.8095	3.32554	0.112761	7.93128	3.55858
		111	2016	Lanzhou	0.550284	2.349	5.51781	5.74817	11.022	4.60534	0.8101	3.72973	0.114652	8.17386	3.36249
		111	2017	Lanzhou	0.511416	2.36049	5.57192	5.83599	11.1165	3.33552	0.8102	3.25277	0.108934	8.34901	3.42919
		111	2018	Lanzhou	0.498094	2.49665	6.23327	5.93151	11.1988	3.7951	0.8103	2.8434	0.089745	8.55295	3.62655
		111	2019	Lanzhou	0.50742	2.33	5.4289	5.9634	11.2281	2.95469	0.8104	3.42197	0.0944446	8.75542	3.79738
		111	2020	Lanzhou	0.655282	2.32787	5.41897	5.94162	11.1077	0.0981244	0.83066	3.97269	0.0894522	9.13659	4.32906
		112	2010	Langfang	0.275601	2.72447	7.42274	4.02088	10.3686	5.50882	0.4814	3.17301	0.0225972	6.79122	0.853263
		112	2011	Langfang	0.302016	2.74478	7.53382	4.34129	10.5125	5.44481	0.4944	3.45067	0.02388	6.86485	1.106
		112	2012	Langfang	0.320368	2.81331	7.91474	4.54176	10.6115	5.3899	0.50775	3.58773	0.0236702	7.05531	1.2949
		112	2013	Langfang	0.312995	2.76814	7.66257	4.64829	10.7374	5.39102	0.52146	3.73948	0.0195074	7.39634	1.3611
		112	2014	Langfang	0.312924	2.79527	7.81352	4.80509	10.7874	5.31549	0.53554	4.00818	0.0196871	7.60589	1.50584
		112	2015	Langfang	0.190004	2.82699	7.99186	4.54798	10.9052	5.25394	0.55	3.97642	0.0342255	7.99834	1.03007
		112	2016	Langfang	0.190361	2.82666	7.99002	4.6504	10.9848	5.28755	0.568	4.37236	0.030228	8.01467	1.1163
		112	2017	Langfang	0.174158	2.71845	7.38998	4.69199	11.0282	5.44946	0.58499	3.47801	0.0259079	8.15421	1.05835
		112	2018	Langfang	0.178148	2.41376	5.82626	4.80725	11.0807	5.41317	0.60009	3.72957	0.0265447	8.61414	1.156
		112	2019	Langfang	0.156353	2.28513	5.22183	4.72878	11.09	5.47909	0.61291	3.01179	0.0277265	8.68389	1.01555
		112	2020	Langfang	0.412202	2.28048	5.20061	4.86104	11.0184	5.54093	0.64845	3.26953	0.0274209	9.2011	2.47847
		113	2010	Leshan	0.842555	2.66553	7.10503	4.74362	10.0428	4.43923	0.3948	2.59596	0.0113663	5.743	1.93704
		113	2011	Leshan	0.695338	2.5588	6.54747	4.81637	10.252	4.45737	0.412	3.09193	0.0121182	5.95324	1.96825
		113	2012	Leshan	0.582248	2.62668	6.89947	4.76438	10.3217	4.36444	0.4297	3.66316	0.0131244	6.09131	1.85665
		113	2013	Leshan	0.55174	2.66368	7.0952	4.8595	10.3696	4.07435	0.4453	2.78605	0.0134356	6.29895	1.92318
		113	2014	Leshan	0.486751	2.73067	7.45655	4.83857	10.522	4.0081	0.4593	3.27613	0.0149858	6.51323	1.8086
		113	2015	Leshan	0.420813	2.60375	6.7795	4.82385	10.596	4.0311	0.4731	3.25211	0.0150508	6.67077	1.67942
		113	2016	Leshan	0.380938	2.60944	6.80917	4.85646	10.6715	3.20532	0.4873	3.35366	0.0128037	6.97167	1.64111
		113	2017	Leshan	0.366705	2.59808	6.75	4.90746	10.7392	2.73676	0.5017	3.68045	0.0136344	7.17242	1.68978
		113	2018	Leshan	0.35533	2.28832	5.23642	5.05146	10.8076	3.20358	0.5183	4.11395	0.0158154	7.24208	1.75663
		113	2019	Leshan	0.32606	2.31242	5.34729	5.10602	10.9508	3.29686	0.5336	3.70008	0.0146325	7.45761	1.85707
		113	2020	Leshan	0.458804	2.28024	5.1995	5.06029	11.055	3.38218	0.53165	3.3294	0.0157981	7.61382	2.90818
		114	2010	Lijiang	0.235587	1.6847	2.83821	1.82734	9.36563	2.6599	0.27287	3.65592	0.0129163	3.29584	0.274798
		114	2011	Lijiang	0.18501	1.68597	2.8425	1.9921	9.56655	3.48395	0.2823	3.79113	0.0151503	4.04305	0.263333
		114	2012	Lijiang	0.162136	1.48299	2.19926	2.00353	9.73329	4.45888	0.3146	3.67924	0.00969097	4.21951	0.272675
		114	2013	Lijiang	0.118089	1.65081	2.72518	1.77828	9.93953	4.60931	0.3262	3.86013	0.0184571	4.64439	0.231535
		114	2014	Lijiang	0.189827	1.73879	3.02341	2.23891	9.9361	2.96369	0.3388	3.84311	0.0186133	5.05625	0.389835
		114	2015	Lijiang	0.117846	1.66142	2.7603	1.95449	9.93905	2.08883	0.356	3.664	0.0187562	5.30827	0.266638
		114	2016	Lijiang	0.105421	1.62209	2.63116	1.97298	10.0906	1.14664	0.3743	3.89275	0.0194358	5.92158	0.253741
		114	2017	Lijiang	0.0942689	1.47635	2.17961	2.03686	10.1799	0.147644	0.3926	3.8219	0.0174674	5.54126	0.248081
		114	2018	Lijiang	0.0928106	1.6032	2.57026	2.19124	10.2083	4.32788	0.4044	3.97199	0.016892	5.59099	0.251192
		114	2019	Lijiang	0.0887478	1.44674	2.09306	2.53172	10.5015	2.82369	0.4163	3.81715	0.0172343	5.71703	0.32231
		114	2020	Lijiang	0.152931	1.44972	2.1017	2.33666	10.6178	0.0981244	0.47619	3.63386	0.0202151	6.08222	0.622648
		115	2010	Lishui	0.168481	2.55246	6.51507	2.95549	10.3512	3.67077	0.484	3.74179	0.0168008	7.31986	0.52763
		115	2011	Lishui	0.15587	2.62671	6.89962	3.08451	10.5376	3.60673	0.505	4.01661	0.0172963	7.52294	0.587987
		115	2012	Lishui	0.148513	2.55395	6.52266	3.13754	10.6512	4.30847	0.525	4.22552	0.0180038	7.83637	0.627237
		115	2013	Lishui	0.140413	2.34034	5.4772	3.16901	10.5251	4.40105	0.538	4.03796	0.0187323	8.36591	0.650504
		115	2014	Lishui	0.133956	2.34963	5.52076	3.20284	10.8089	4.65571	0.552	4.38601	0.0186476	8.20767	0.661136
		115	2015	Lishui	0.122	2.35221	5.53287	3.23174	10.8527	4.82473	0.564	4.82744	0.0175849	8.32748	0.629275
		115	2016	Lishui	0.119217	2.27466	5.17407	3.34724	10.9373	4.80777	0.58	4.59802	0.0169626	8.51037	0.666425
		115	2017	Lishui	0.117274	2.38653	5.69554	3.41281	10.9595	4.77014	0.597	4.23579	0.00962763	8.64118	0.671093
		115	2018	Lishui	0.108954	2.48037	6.15224	3.62031	11.0605	3.94597	0.6	4.35981	0.00955343	8.90436	0.691019
		115	2019	Lishui	0.121245	2.56883	6.5989	3.90054	11.1115	4.05033	0.612	4.53643	0.00946769	8.91032	0.809214
		115	2020	Lishui	0.223549	2.57228	6.61664	3.75474	11.0318	4.14482	0.61753	4.13974	0.00873307	9.35928	1.37158
		116	2010	Lianyungang	0.24269	2.8682	8.22658	3.95182	10.2031	6.43883	0.5175	3.44206	0.00785472	7.1285	0.658627
		116	2011	Lianyungang	0.225407	2.88087	8.29944	4.11278	10.3772	5.6357	0.5315	3.68091	0.0077203	7.39449	0.724883
		116	2012	Lianyungang	0.216968	2.86484	8.20729	4.19091	10.5042	5.66915	0.5435	3.59828	0.00768704	8.15823	0.789423
		116	2013	Lianyungang	0.2199	2.67834	7.17349	4.30606	10.4439	5.7129	0.5572	3.31382	0.00848881	8.34972	0.886602
		116	2014	Lianyungang	0.377161	2.76757	7.65943	4.89919	10.6982	5.70116	0.5713	3.16012	0.0085628	8.71752	1.66556
		116	2015	Lianyungang	0.228608	2.87586	8.27055	4.6024	10.7876	5.44641	0.587	3.11753	0.00865436	8.62227	1.1041
		116	2016	Lianyungang	0.195989	2.7755	7.70342	4.59256	10.8778	5.04245	0.602	3.31715	0.0085951	8.4187	1.03586
		116	2017	Lianyungang	0.189778	2.79746	7.82577	4.73306	10.9536	5.20571	0.617	3.62577	0.00874203	8.74656	1.10896
		116	2018	Lianyungang	0.189098	2.75899	7.61203	4.95926	11.0241	4.97724	0.626	3.74551	0.00920575	8.66112	1.15956
		116	2019	Lianyungang	0.18513	2.94704	8.68505	5.05086	11.1494	4.91223	0.636	3.44862	0.0104203	8.52675	1.28824
		116	2020	Lianyungang	0.265862	2.93352	8.60554	5.07076	11.1747	4.96553	0.61522	3.92179	0.0117402	8.99442	1.89398
		117	2010	Liaoyang	1.06417	2.7224	7.41146	4.58517	10.5888	5.7301	0.41603	3.49319	0.0106951	5.90808	4.21035
		117	2011	Liaoyang	1.04704	2.7552	7.59111	4.79893	10.7913	5.65357	0.40159	3.24908	0.0107568	5.51745	5.08786
		117	2012	Liaoyang	0.93982	2.80989	7.8955	4.8063	10.8945	5.65428	0.3924	2.94283	0.0102883	5.57595	5.06616
		117	2013	Liaoyang	0.88138	2.85663	8.16031	4.81019	11.0021	5.70126	0.38039	3.75128	0.00945	6.01127	5.28823
		117	2014	Liaoyang	0.661373	2.89929	8.40587	4.46644	10.9114	5.89791	0.37948	3.35292	0.00933351	5.86363	3.6243
		117	2015	Liaoyang	0.736364	2.76555	7.64824	4.63512	10.9273	5.40214	0.3786	3.49847	0.0144065	5.94017	4.09965
		117	2016	Liaoyang	1.27958	2.77734	7.71364	4.77212	10.4766	4.45655	0.39143	3.74193	0.0093167	6.2106	4.53943
		117	2017	Liaoyang	1.16033	2.59733	6.7461	4.93323	10.6322	3.46331	0.38	2.67472	0.00893468	6.25383	4.8188
		117	2018	Liaoyang	1.09522	2.67842	7.17395	5.06129	10.7668	3.75052	0.37616	3.12218	0.00885636	6.79459	5.20231
		117	2019	Liaoyang	1.14707	2.56646	6.5867	5.08004	10.7254	4.00418	0.3945	3.02279	0.0112324	6.78106	5.21879
		117	2020	Liaoyang	1.12726	2.47749	6.13797	5.03152	10.855	4.20634	0.66875	3.27606	0.0154906	7.12206	5.90404
		118	2010	Liaoyuan	0.462169	1.6623	2.76323	3.03736	10.4084	5.80741	0.45228	3.08885	0.00728852	4.23411	1.53151
		118	2011	Liaoyuan	0.377105	1.63756	2.68162	3.2084	10.6175	5.32553	0.45283	3.30086	0.00441652	4.34381	1.54022
		118	2012	Liaoyuan	0.317231	1.64157	2.69476	3.17583	10.8093	4.93305	0.455	3.24071	0.00455192	4.21951	1.56962
		118	2013	Liaoyuan	0.308966	2.28178	5.2065	3.34355	10.9578	5.40309	0.45566	3.71935	0.00503197	4.55388	1.77352
		118	2014	Liaoyuan	0.316238	2.39113	5.71748	3.31128	10.9414	5.46102	0.45468	3.84979	0.00497832	4.5326	1.7857
		118	2015	Liaoyuan	0.357978	2.43771	5.94242	3.42505	10.9997	5.53678	0.4846	3.10924	0.00477265	4.60517	2.14268
		118	2016	Liaoyuan	0.378793	2.49455	6.22276	3.53998	11.0585	5.64441	0.5023	3.32612	0.00479469	4.84419	2.40457
		118	2017	Liaoyuan	0.386407	2.5656	6.5823	3.60331	10.9711	5.91766	0.5055	3.07534	0.00488559	5.04986	2.27071
		118	2018	Liaoyuan	0.395559	1.99022	3.96097	3.55436	10.8754	1.16431	0.5032	3.47919	0.00488902	5.31321	2.09099
		118	2019	Liaoyuan	0.511483	1.96216	3.85006	3.41898	10.4662	1.86951	0.4991	3.27166	0.00610378	5.18178	1.79575
		118	2020	Liaoyuan	0.614709	1.95877	3.83677	3.62207	10.5233	2.27897	0.58	3.86723	0.008469	5.95064	2.64325
		119	2010	Liaocheng	0.253087	2.74349	7.52673	4.20005	10.2564	3.76103	0.3687	3.11499	0.00657192	7.22766	0.708182
		119	2011	Liaocheng	0.411468	2.85207	8.13433	4.87904	10.4033	3.66857	0.382	3.47693	0.00683835	7.21964	1.35097
		119	2012	Liaocheng	0.461255	2.87278	8.25284	5.11298	10.5071	3.55184	0.401	3.40005	0.00781515	7.05186	1.68021
		119	2013	Liaocheng	0.455228	2.89186	8.36283	5.17703	10.5856	3.77676	0.42048	3.29432	0.0071003	7.54115	1.82195
		119	2014	Liaocheng	0.184777	2.8874	8.33708	4.42348	10.6568	3.29385	0.43949	2.84032	0.00707431	7.42774	0.783352
		119	2015	Liaocheng	0.159728	2.88678	8.33352	4.3552	10.7087	2.65898	0.4615	3.53385	0.00731434	7.81157	0.712583
		119	2016	Liaocheng	0.153015	2.87042	8.23933	4.44099	10.7711	2.81024	0.485	3.1749	0.00752352	8.07028	0.724717
		119	2017	Liaocheng	0.165454	2.96009	8.76215	4.70292	10.8159	3.18116	0.5034	3.64377	0.00766601	7.98514	0.822197
		119	2018	Liaocheng	0.155828	2.92767	8.57124	4.73302	10.8577	2.04896	0.5177	3.49128	0.007812	8.15766	0.808613
		119	2019	Liaocheng	0.283093	2.59307	6.724	4.98628	10.5222	3.14153	0.5272	3.9034	0.00806274	8.2695	1.04913
		119	2020	Liaocheng	0.601355	2.55636	6.53499	4.76051	10.5694	4.14395	0.52941	3.02629	0.00986538	8.9049	2.34175
		120	2010	Linfen	0.309686	2.33989	5.47507	4.03844	9.94516	4.0942	0.4078	4.0781	0.00887287	5.53339	0.63801
		120	2011	Linfen	0.281459	2.28275	5.21097	4.19084	10.1743	3.95805	0.4239	3.83808	0.00910909	5.79909	0.73591
		120	2012	Linfen	0.276968	2.10874	4.44678	4.30192	10.2411	4.26779	0.44075	4.17153	0.00947015	5.99146	0.774392
		120	2013	Linfen	0.285567	2.00221	4.00886	4.2991	10.2634	4.26599	0.4567	4.13063	0.0098531	6.32077	0.795998
		120	2014	Linfen	0.289932	1.99768	3.99071	4.30389	10.224	4.33738	0.4714	4.02083	0.010036	6.38856	0.796804
		120	2015	Linfen	0.252416	1.97059	3.88324	3.93768	10.175	4.44269	0.4862	4.08412	0.0100717	6.52649	0.660737
		120	2016	Linfen	0.213321	1.9155	3.66914	3.91489	10.2074	4.53073	0.50033	4.23678	0.0106741	6.2804	0.576691
		120	2017	Linfen	0.218864	1.90469	3.62785	3.98289	10.2935	4.5225	0.51397	4.08465	0.00976593	6.20658	0.644813
		120	2018	Linfen	0.200477	1.89794	3.60217	3.91909	10.3756	4.46555	0.5254	4.08446	0.00946759	6.64379	0.641502
		120	2019	Linfen	0.207259	1.80554	3.25998	3.92641	10.3813	1.6831	0.5356	3.66405	0.00951934	6.70686	0.667971
		120	2020	Linfen	0.520962	1.7452	3.04574	3.87344	10.4163	1.77251	0.24181	3.2004	0.0105055	7.32712	1.97493
		121	2010	Linxi	0.49121	2.47282	6.11485	5.1703	10.081	4.53391	0.4505	3.47849	0.00564976	7.68662	1.17233
		121	2011	Linxi	0.464506	2.31484	5.3585	5.36501	10.2221	4.15383	0.4705	3.33042	0.00586077	7.78447	1.27528
		121	2012	Linxi	0.450998	2.28701	5.23042	5.4559	10.3025	3.91806	0.489	2.6642	0.00605409	7.69939	1.34207
		121	2013	Linxi	0.460029	2.87828	8.28449	5.64452	10.3292	4.06552	0.5036	3.67688	0.00605404	7.92624	1.51101
		121	2014	Linxi	0.429226	2.88967	8.35021	5.63812	10.464	4.08686	0.5172	3.81545	0.0063799	7.95613	1.49912
		121	2015	Linxi	0.3565	2.81524	7.92556	5.55619	10.5093	3.20079	0.5382	3.05634	0.00674987	8.29155	1.30103
		121	2016	Linxi	0.382202	2.85548	8.15375	5.70204	10.5663	3.65213	0.5584	3.58709	0.00725347	8.36007	1.47374
		121	2017	Linxi	0.376044	2.80081	7.84454	5.79363	10.6268	3.38186	0.574	3.43342	0.00802734	8.45999	1.54146
		121	2018	Linxi	0.373632	2.812	7.90736	5.85116	10.704	3.51999	0.5154	3.1567	0.00839957	8.69818	1.65919
		121	2019	Linxi	0.417702	2.49587	6.22938	5.93375	10.6739	4.07893	0.5275	3.33987	0.00944409	8.85581	1.80127
		121	2020	Linxi	0.551055	2.44263	5.96644	5.96166	10.6824	4.90324	0.55032	3.67908	0.0101034	9.4625	2.40056
		122	2010	Liuzhou	0.415848	3.3601	11.2903	4.66951	10.4697	3.37218	0.5505	3.26305	0.0168848	6.53088	1.45521
		122	2011	Liuzhou	0.31637	3.41205	11.6421	4.67727	10.6414	4.97453	0.5659	3.12911	0.0175828	6.74876	1.31728
		122	2012	Liuzhou	0.284972	3.37758	11.4081	4.70233	10.7747	4.82026	0.5824	3.09634	0.0178939	6.69332	1.35639
		122	2013	Liuzhou	0.266884	2.79422	7.80764	4.74188	10.8974	4.73265	0.5953	3.01206	0.0169214	7.24708	1.39121
		122	2014	Liuzhou	0.279831	2.72906	7.44778	4.83876	10.9517	3.35952	0.6106	3.06032	0.0177584	7.5148	1.59014
		122	2015	Liuzhou	0.244132	2.64195	6.97988	4.81818	10.9831	1.68144	0.6211	3.53322	0.0184276	7.8071	1.43056
		122	2016	Liuzhou	0.320368	2.65083	7.02691	5.19057	11.0486	2.13381	0.6301	3.53494	0.0192146	7.95437	2.00453
		122	2017	Liuzhou	0.328896	2.47598	6.13048	5.39532	11.1455	5.12009	0.6401	4.04799	0.0205525	7.89767	2.2658
		122	2018	Liuzhou	0.326736	2.33839	5.46807	5.55486	11.2378	5.16662	0.6474	3.81789	0.0216706	8.20849	2.46861
		122	2019	Liuzhou	0.363027	2.25172	5.07024	5.67212	11.2523	3.1318	0.6542	3.60646	0.0231557	8.36124	2.78458
		122	2020	Liuzhou	0.294099	2.2514	5.06879	5.63127	11.2535	3.96563	0.69952	3.16864	0.0248659	8.68254	2.24604
		123	2010	Lu'an	0.2137	1.72105	2.96202	3.27062	9.39657	4.92876	0.359	3.00174	0.00609897	5.98394	0.257186
		123	2011	Lu'an	0.195384	2.84126	8.07276	3.41506	9.58782	5.17051	0.374	3.48402	0.00708457	6.85646	0.284422
		123	2012	Lu'an	0.169009	2.8649	8.20768	3.42536	9.69573	5.33115	0.389	3.47103	0.00696319	7.20638	0.274613
		123	2013	Lu'an	0.194626	2.78663	7.76532	3.64135	9.55315	5.23319	0.4019	3.5553	0.00705191	7.89506	0.345967
		123	2014	Lu'an	0.106983	2.13973	4.57843	3.24362	9.86324	5.28963	0.4144	3.31345	0.00720157	7.65112	0.204774
		123	2015	Lu'an	0.204668	2.87845	8.28548	3.76188	9.97692	5.47333	0.4281	3.67077	0.00746511	7.94944	0.360248
		123	2016	Lu'an	0.178398	2.84141	8.07362	3.75806	10.0561	5.43297	0.4399	3.72422	0.00855134	8.12445	0.414273
		123	2017	Lu'an	0.191897	2.84132	8.0731	3.94767	10.1026	5.53773	0.4541	3.32458	0.0081172	7.88683	0.46694
		123	2018	Lu'an	0.180099	2.92603	8.56164	4.05801	10.1936	5.55856	0.4608	4.05773	0.00750403	8.28954	0.479549
		123	2019	Lu'an	0.182169	2.96204	8.77369	4.30032	10.4154	5.45812	0.4709	3.22365	0.00894706	8.09682	0.605611
		123	2020	Lu'an	0.220908	2.91289	8.48492	4.20829	10.5427	5.53431	0.48519	3.71854	0.011628	8.59434	0.840355
		124	2010	Liupanshui	0.379636	1.72203	2.96538	3.5895	9.79657	3.254	0.22494	2.76931	0.00354097	3.82864	0.665866
		124	2011	Liupanshui	0.319132	1.85992	3.45929	3.74783	9.97683	3.47741	0.22579	2.99173	0.00260281	4.09434	0.687372
		124	2012	Liupanshui	0.434556	1.88338	3.54713	4.19425	10.1611	4.35812	0.2263	3.26709	0.00309339	5.25227	1.12272
		124	2013	Liupanshui	0.384698	1.95042	3.80415	4.25105	10.2088	5.28617	0.22605	3.79908	0.00333936	6.01859	1.18054
		124	2014	Liupanshui	0.26815	1.82297	3.32321	4.0428	10.4976	5.4417	0.22544	3.41378	0.00354615	5.47227	0.970187
		124	2015	Liupanshui	0.17542	1.68517	2.8398	3.83826	10.6363	4.70886	0.22556	3.79559	0.00383335	6.08222	0.729067
		124	2016	Liupanshui	0.11501	1.67491	2.80534	3.53349	10.7216	5.06989	0.22565	3.86983	0.00468988	6.40026	0.519756
		124	2017	Liupanshui	0.10094	1.67348	2.80053	3.53491	10.8225	5.12391	0.22394	4.2345	0.00581683	6.2519	0.504583
		124	2018	Liupanshui	0.0848764	1.70103	2.89352	3.52155	10.8601	4.73931	0.22355	4.15743	0.00671467	6.67582	0.440864
		124	2019	Liupanshui	0.0794313	1.61271	2.60085	3.33271	10.669	0.448971	0.22315	3.50534	0.0082264	7.18235	0.340824
		124	2020	Liupanshui	0.277539	1.56074	2.43591	3.43878	10.697	0.0981244	0.48845	2.6482	0.00756997	7.54961	1.2274
		125	2010	Longyan	0.273329	2.76037	7.61966	3.79261	10.5635	4.73412	0.45	3.28292	0.00550889	6.52356	1.05818
		125	2011	Longyan	0.239389	2.76186	7.6279	3.90874	10.7904	4.51019	0.475	3.38007	0.00559806	6.88959	1.15255
		125	2012	Longyan	0.228649	2.65436	7.04564	3.95375	10.8891	4.52633	0.494	3.62706	0.00605525	7.16162	1.223
		125	2013	Longyan	0.21498	2.79238	7.7974	3.96416	10.7963	4.51058	0.509	3.73503	0.00642946	7.53155	1.23313
		125	2014	Longyan	0.192491	2.46862	6.0941	3.96388	11.0464	4.52447	0.516	3.60568	0.00662008	7.44366	1.2049
		125	2015	Longyan	0.220528	2.46222	6.06252	4.22986	11.1104	4.5449	0.526	3.41118	0.00683755	7.86442	1.46888
		125	2016	Longyan	0.197916	2.45145	6.00962	4.24472	11.1893	4.588	0.538	3.8761	0.00686084	8.3185	1.42655
		125	2017	Longyan	0.18725	2.38313	5.67932	4.36004	11.3084	4.5398	0.557	3.50596	0.00655795	8.12296	1.52104
		125	2018	Longyan	0.17043	2.55336	6.51967	4.48338	11.4148	2.5947	0.57	3.5817	0.00700227	8.42244	1.54504
		125	2019	Longyan	0.165608	2.22032	4.92983	4.56484	11.5276	2.58861	0.58	2.87074	0.00817235	8.3464	1.68054
		125	2020	Longyan	0.197955	2.23031	4.9743	4.56876	11.5669	2.33564	0.62637	3.52417	0.00918864	8.38137	2.08179
		126	2010	Longnan	0.0494818	2.06543	4.26602	0.259784	8.77292	2.85366	0.197	2.84273	0.00190039	3.4012	0.0326173
		126	2011	Longnan	0.0586881	1.10933	1.23061	0.626254	8.77292	2.9804	0.214	2.70331	0.00198446	2.94444	0.0453028
		126	2012	Longnan	0.0624253	1.04726	1.09675	0.656789	9.08353	3.09287	0.2337	2.81748	0.00208912	3.98898	0.0549002
		126	2013	Longnan	0.132537	1.61606	2.61165	1.69138	9.08432	3.19396	0.2469	2.36085	0.00219828	4.15888	0.12841
		126	2014	Longnan	0.118406	1.62577	2.64313	1.71666	9.2273	3.28577	0.2665	3.49294	0.00221522	4.59512	0.120153
		126	2015	Longnan	0.0889865	1.6395	2.68795	1.72132	9.40689	3.36984	0.2816	3.60449	0.0022911	4.65396	0.108236
		126	2016	Longnan	0.0958665	1.60192	2.56616	1.84749	9.53279	3.4474	0.3048	3.28286	0.00235513	5.00395	0.125125
		126	2017	Longnan	0.110174	1.56513	2.44963	1.97441	9.48136	3.51937	0.3248	3.7613	0.0024471	5.39363	0.143946
		126	2018	Longnan	0.115821	1.64222	2.69688	2.12594	9.57679	3.18812	0.34	3.88635	0.00260752	6.10479	0.166732
		126	2019	Longnan	0.115316	1.62297	2.63404	2.32155	9.73317	0.221542	0.3482	3.8177	0.00321176	5.45959	0.194149
		126	2020	Longnan	0.322872	1.62248	2.63243	2.35507	9.83681	0.0981244	0.3625	3.8333	0.00411958	6.00389	0.608075
		127	2010	Loudi	0.312536	2.11648	4.4795	3.58615	9.77389	4.79997	0.3497	3.4607	0.0067807	6.04973	0.560334
		127	2011	Loudi	0.293872	2.22327	4.94294	3.79542	10.0151	4.86023	0.375	3.46892	0.00690341	6.22654	0.656404
		127	2012	Loudi	0.353902	2.21873	4.92274	4.10634	10.1799	4.83356	0.3923	3.13987	0.00641641	6.56948	0.930826
		127	2013	Loudi	0.447419	2.35101	5.52724	4.4656	10.1453	5.05393	0.4096	2.69867	0.00735309	6.63857	1.30492
		127	2014	Loudi	0.414044	2.3348	5.45129	4.48432	10.358	5.00437	0.4226	2.95984	0.00735003	6.77765	1.30136
		127	2015	Loudi	0.305085	2.26385	5.125	4.35261	10.4176	5.12017	0.4377	2.68365	0.00717263	6.88653	1.01779
		127	2016	Loudi	0.296969	2.1747	4.72933	4.46027	10.4929	5.24604	0.4529	3.14038	0.00737731	6.96414	1.06776
		127	2017	Loudi	0.320346	2.17131	4.71459	4.5711	10.4953	5.40243	0.4731	2.87116	0.00744384	7.01392	1.15445
		127	2018	Loudi	0.296566	2.49907	6.24533	4.63625	10.5777	5.44909	0.4811	2.56921	0.00864744	7.41998	1.1619
		127	2019	Loudi	0.30967	2.47154	6.10853	4.74386	10.6377	5.55093	0.4925	3.07678	0.00995129	7.4668	1.28934
		127	2020	Loudi	0.38805	2.43462	5.92737	4.80792	10.69	5.69289	0.46997	3.05941	0.0105201	7.85205	1.70215
		128	2010	Luzhou	0.501673	2.16686	4.69526	4.85339	9.72304	3.39766	0.388	3.47706	0.00841362	5.66296	0.850085
		128	2011	Luzhou	0.435491	2.18532	4.7756	4.93189	9.96829	3.35651	0.3992	3.48209	0.00886935	5.92426	0.928566
		128	2012	Luzhou	0.369751	2.27328	5.16779	4.92134	10.0989	3.4833	0.4173	2.81123	0.00969294	6.04737	0.896496
		128	2013	Luzhou	0.387574	2.27007	5.15322	5.01422	10.019	3.39259	0.4329	3.15437	0.0101696	6.3081	1.04108
		128	2014	Luzhou	0.375144	2.18354	4.76785	5.05887	10.2974	3.45727	0.4484	3.06112	0.0105139	6.63463	1.11195
		128	2015	Luzhou	0.322445	2.15201	4.63114	5.05546	10.3645	3.5085	0.4608	2.34558	0.010301	6.80461	1.01839
		128	2016	Luzhou	0.305519	2.03772	4.1523	5.0973	10.4486	3.63122	0.475	2.31945	0.0108548	6.99942	1.05135
		128	2017	Luzhou	0.302338	2.11695	4.4815	5.16195	10.5192	3.98389	0.4895	2.29221	0.010962	7.25347	1.11784
		128	2018	Luzhou	0.279727	1.46566	2.14816	5.14508	10.5772	4.14854	0.5046	3.11207	0.0110968	7.48099	1.09661
		128	2019	Luzhou	0.260858	1.98023	3.92131	5.25874	10.7811	3.98972	0.52	3.71954	0.0150501	7.56008	1.25386
		128	2020	Luzhou	0.246834	1.99004	3.96024	5.25481	10.8348	3.80083	0.50235	3.20648	0.0147425	7.8536	1.24981
		129	2010	Luoyang	0.975948	2.93533	8.61619	5.97947	10.4846	5.86504	0.4433	3.20629	0.0125441	7.61825	3.45505
		129	2011	Luoyang	0.679817	2.98881	8.93296	5.85581	10.6261	6.04855	0.4613	2.66731	0.0152455	7.90064	2.79786
		129	2012	Luoyang	0.638125	2.86009	8.1801	5.85002	10.7214	6.04716	0.4793	2.3512	0.018046	8.19174	2.88669
		129	2013	Luoyang	0.604784	2.948	8.69069	5.8078	10.723	6.08517	0.4944	3.26707	0.0179143	8.33231	2.87139
		129	2014	Luoyang	0.465363	2.89668	8.39076	5.57489	10.808	6.11316	0.5095	3.64343	0.0186045	8.42924	2.28889
		129	2015	Luoyang	0.351081	2.82173	7.96217	5.43755	10.8531	6.13014	0.5265	3.62609	0.0193939	8.61087	1.80618
		129	2016	Luoyang	0.331166	2.87549	8.26846	5.52508	10.9404	6.14928	0.5435	3.68819	0.0198246	8.58728	1.86015
		129	2017	Luoyang	0.307637	2.75097	7.56786	5.62768	11.0506	6.05375	0.5602	3.22867	0.0173138	8.63976	1.93437
		129	2018	Luoyang	0.28373	2.74217	7.51948	5.67377	11.1229	6.04108	0.5757	3.69095	0.0183276	9.0816	1.91149
		129	2019	Luoyang	0.292268	2.71448	7.3684	5.80879	11.197	5.99011	0.591	3.37379	0.0193372	9.07464	2.12593
		129	2020	Luoyang	0.431482	2.71072	7.34799	5.5378	11.1965	6.03376	0.65014	2.78557	0.0199177	9.32018	3.13405
		130	2010	Luohe	0.301658	2.81346	7.91554	3.54896	10.2026	5.776	0.3917	2.82609	0.0100126	5.69373	0.80564
		130	2011	Luohe	0.280438	2.78113	7.73467	3.62866	10.2917	5.90991	0.4092	2.97224	0.0110933	5.71373	0.826686
		130	2012	Luohe	0.327638	2.6145	6.8356	3.82452	10.3485	6.19951	0.4284	2.6615	0.0110606	5.59842	1.02099
		130	2013	Luohe	0.317765	2.7568	7.59994	3.86455	10.3559	6.22867	0.4424	2.82908	0.0114897	6.20254	1.06317
		130	2014	Luohe	0.274054	2.82607	7.98667	3.94907	10.5097	6.24601	0.457	3.24024	0.00986005	6.04501	0.991653
		130	2015	Luohe	0.253736	2.91919	8.52168	4.03321	10.545	6.28754	0.4754	3.16663	0.0101105	6.74406	0.959703
		130	2016	Luohe	0.237021	2.97231	8.83463	4.09043	10.6247	6.31669	0.4923	3.61688	0.0116748	6.76504	0.973203
		130	2017	Luohe	0.229446	3.09681	9.59021	4.13936	10.6939	6.06067	0.5091	4.1426	0.0116074	7.13966	1.00862
		130	2018	Luohe	0.21729	3.23256	10.4495	4.18404	10.7479	6.10857	0.5247	3.97214	0.011542	7.30653	1.0082
		130	2019	Luohe	0.208759	3.27768	10.7432	4.39299	10.9885	6.06122	0.5397	3.46665	0.0145694	7.52023	1.23462
		130	2020	Luohe	0.230487	3.2887	10.8156	4.36784	11.101	6.20201	0.54852	3.28369	0.0187127	7.96032	1.53075
		131	2010	Ma'anshan	0.957624	2.8891	8.34692	4.92235	11.05	6.37907	0.58	2.50283	0.0310198	6.57647	5.6814
		131	2011	Ma'anshan	0.676238	2.82908	8.00368	4.94549	10.859	6.32939	0.594	3.20681	0.0210279	7.12528	3.53628
		131	2012	Ma'anshan	0.668782	2.811	7.90174	5.00689	10.937	6.53276	0.612	3.00038	0.0227171	7.40123	3.75371
		131	2013	Ma'anshan	0.69246	2.78253	7.74246	5.09454	10.9456	6.73065	0.6257	3.3596	0.0230376	8.26282	4.05441
		131	2014	Ma'anshan	0.722801	2.72223	7.41053	5.19121	11.0036	6.70022	0.6386	3.65927	0.0242965	8.0077	4.32293
		131	2015	Ma'anshan	0.680191	2.70023	7.29125	5.21251	11.0154	6.78674	0.6515	3.34044	0.0248395	8.3483	4.10552
		131	2016	Ma'anshan	0.625902	2.72129	7.40543	5.25176	11.0949	6.83811	0.6649	3.68474	0.0236002	8.39163	4.10786
		131	2017	Ma'anshan	0.573938	2.7413	7.51471	5.34023	11.2214	6.80215	0.6789	3.4403	0.0233034	8.2918	4.26436
		131	2018	Ma'anshan	0.509076	2.6098	6.81107	5.42807	11.3229	6.75494	0.6825	3.85581	0.0240148	8.61178	4.17808
		131	2019	Ma'anshan	0.493079	2.8317	8.01853	5.49384	11.4061	6.76835	0.6912	3.34993	0.0261669	8.54286	4.40868
		131	2020	Ma'anshan	0.539895	2.65911	7.07085	5.51045	11.523	6.78982	0.71759	3.78803	0.0306495	8.96559	5.46644
		132	2010	Maoming	0.207608	1.88188	3.54146	4.14322	10.0842	2.71204	0.3506	2.61885	0.00462842	5.72685	0.531664
		132	2011	Maoming	0.157335	1.86776	3.48851	4.05511	10.3026	2.64436	0.3592	1.77732	0.00463333	5.89164	0.466799
		132	2012	Maoming	0.152587	2.03719	4.15015	4.08687	10.3945	3.29948	0.3743	3.22833	0.00505731	6.32436	0.495065
		132	2013	Maoming	0.150209	2.14777	4.61291	4.18875	10.2576	3.52296	0.3833	2.68925	0.0055822	6.96697	0.539671
		132	2014	Maoming	0.19553	2.19364	4.81203	4.49304	10.5701	3.73114	0.3901	3.27686	0.00555464	7.06219	0.759309
		132	2015	Maoming	0.179685	2.29887	5.28481	4.51723	10.6047	3.80179	0.4002	3.5349	0.00587291	7.53369	0.722673
		132	2016	Maoming	0.156998	2.28956	5.24207	4.49755	10.6739	2.99645	0.408	3.36301	0.00618957	7.38088	0.676058
		132	2017	Maoming	0.143272	2.20008	4.84037	4.57314	10.7604	2.90244	0.419	3.57932	0.00630228	7.51752	0.67064
		132	2018	Maoming	0.137894	1.99384	3.97539	4.70182	10.8078	1.8201	0.43	3.29892	0.00688573	7.85166	0.675401
		132	2019	Maoming	0.140235	1.98354	3.93442	4.75085	10.8419	1.85644	0.4481	3.45954	0.00878531	7.81964	0.711289
		132	2020	Maoming	0.157109	1.9402	3.76436	4.79315	10.8839	1.89148	0.43528	3.5401	0.0120623	8.18172	0.833591
		133	2010	Meishan	0.357986	2.22653	4.95741	3.75208	9.83016	5.12384	0.3411	2.4268	0.0053696	5.54126	0.670049
		133	2011	Meishan	0.516013	2.2025	4.851	4.212	10.0342	5.07721	0.3577	2.70637	0.00619376	5.8693	1.1745
		133	2012	Meishan	0.513675	2.13907	4.57562	4.26629	10.1723	5.10406	0.3757	2.72937	0.00694613	5.97635	1.3424
		133	2013	Meishan	0.473912	2.22863	4.9668	4.28705	10.1037	4.99186	0.3895	3.17785	0.00746777	6.23441	1.36847
		133	2014	Meishan	0.154802	2.26036	5.10923	3.41374	10.3629	4.90054	0.4046	2.65908	0.00778038	6.31355	0.48925
		133	2015	Meishan	0.132422	2.25886	5.10247	3.44867	10.4452	4.45416	0.4187	2.96961	0.00782528	6.58755	0.454393
		133	2016	Meishan	0.16166	2.30569	5.31621	3.82835	10.5248	4.19702	0.4338	3.0382	0.00793462	6.67834	0.601859
		133	2017	Meishan	0.154191	2.29762	5.27904	3.82002	10.5867	4.08971	0.4477	3.1348	0.00818744	6.55393	0.613359
		133	2018	Meishan	0.150212	2.21795	4.9193	3.93926	10.6491	4.00613	0.4632	3.67159	0.00837774	6.98564	0.632251
		133	2019	Meishan	0.152833	2.40316	5.7752	4.05732	10.74	6.35242	0.4783	3.49542	0.00833589	7.23562	0.704204
		133	2020	Meishan	0.292804	1.85045	3.42416	3.81907	10.7817	6.99652	0.5	2.8559	0.0154598	7.59639	1.40863
		134	2010	Meizhou	0.154361	2.29415	5.26312	2.96587	9.59805	4.60477	0.4301	4.05559	0.00487042	6.16331	0.222873
		134	2011	Meizhou	0.127147	2.22567	4.95363	3.01937	9.71854	4.5438	0.4327	4.00199	0.00814812	6.50279	0.210775
		134	2012	Meizhou	0.158372	2.20407	4.85794	3.22455	9.76566	4.62018	0.4357	4.14938	0.00514753	6.56244	0.275126
		134	2013	Meizhou	0.166208	2.52512	6.37624	3.32858	9.63155	4.64468	0.46	3.41439	0.00515092	7.1624	0.308728
		134	2014	Meizhou	0.214779	2.51532	6.32684	3.63321	9.92959	4.63485	0.469	3.90397	0.00544006	7.22184	0.44008
		134	2015	Meizhou	0.198272	2.46945	6.0982	3.70008	10.0058	3.856	0.4779	3.05602	0.00582911	8.03431	0.438392
		134	2016	Meizhou	0.227144	2.50666	6.28336	3.97065	10.0871	3.61831	0.4859	3.77325	0.00593331	7.33041	0.544611
		134	2017	Meizhou	0.230518	2.4728	6.11473	4.0702	10.1114	3.60767	0.4949	3.28623	0.00581647	7.40792	0.566733
		134	2018	Meizhou	0.231782	2.3988	5.75422	4.18598	10.1412	3.43261	0.5049	3.98564	0.00571344	7.5999	0.587668
		134	2019	Meizhou	0.256505	2.51919	6.34633	4.35321	10.2071	3.04775	0.5149	3.66146	0.00592494	7.84893	0.694663
		134	2020	Meizhou	0.292185	2.49118	6.20599	4.36767	10.3421	2.41397	0.5168	3.17515	0.007323	8.31238	0.912041
		135	2010	Mianyang	0.319882	2.99839	8.99032	4.43371	9.90613	4.67464	0.3985	3.41136	0.0181996	6.96224	0.665719
		135	2011	Mianyang	0.263908	3.0107	9.06429	4.50716	10.1564	5.15691	0.4184	2.64997	0.019626	7.20266	0.679258
		135	2012	Mianyang	0.251221	3.06745	9.40924	4.57848	10.2057	4.60065	0.4364	3.36633	0.0221904	7.2349	0.728956
		135	2013	Mianyang	0.311766	3.02025	9.12193	4.79748	10.1887	4.64167	0.4509	3.90893	0.0237967	7.96589	0.970101
		135	2014	Mianyang	0.28876	2.97973	8.87877	4.82491	10.421	4.50377	0.4651	3.52113	0.0251659	7.9831	0.962669
		135	2015	Mianyang	0.238931	2.84529	8.09568	4.73622	10.4844	4.45504	0.48	3.79997	0.0259723	8.35561	0.851363
		135	2016	Mianyang	0.261558	2.81179	7.90616	4.92381	10.5506	4.20752	0.495	3.37871	0.0268183	8.50553	0.995161
		135	2017	Mianyang	0.257106	2.88381	8.31634	5.01686	10.6693	3.54433	0.5101	3.46211	0.0277872	8.464	1.10313
		135	2018	Mianyang	0.247479	2.77133	7.68028	5.12368	10.7693	4.43351	0.5253	3.03592	0.0284126	8.79921	1.17387
		135	2019	Mianyang	0.234336	2.16333	4.68	5.261	10.9799	3.79233	0.5413	3.03563	0.032137	8.75998	1.37228
		135	2020	Mianyang	0.217119	2.10193	4.4181	5.24114	11.03	1.50243	0.51745	2.35549	0.0313053	8.94063	1.34194
		136	2010	Mudanjiang	0.563253	2.31228	5.34664	3.82118	10.2236	4.69512	0.5483	3.00858	0.0194815	5.69373	1.55148
		136	2011	Mudanjiang	0.361042	2.37993	5.66407	3.61952	10.4245	5.30824	0.5501	3.39845	0.019248	6.43294	1.21581
		136	2012	Mudanjiang	0.322912	2.39702	5.74572	3.49879	10.5187	4.45231	0.5496	3.37392	0.0193562	7.03703	1.19481
		136	2013	Mudanjiang	0.288585	2.28979	5.24315	1.75314	10.7569	3.44791	0.59	3.77047	0.0193336	7.28619	1.35498
		136	2014	Mudanjiang	0.28536	2.2612	5.11302	1.84728	10.6641	5.49126	0.553	3.18548	0.0162805	6.46147	1.2211
		136	2015	Mudanjiang	0.271695	2.24683	5.04824	1.89833	10.7654	5.39761	0.5071	3.25367	0.0187141	6.30992	1.28662
		136	2016	Mudanjiang	0.269138	2.21273	4.89616	1.72209	10.8121	5.57453	0.53728	3.60637	0.0149777	6.2106	1.33541
		136	2017	Mudanjiang	0.271072	1.82483	3.33002	3.68734	10.8039	5.66627	0.56746	3.6531	0.0180392	6.14419	1.42949
		136	2018	Mudanjiang	0.260403	1.84047	3.38733	3.71059	10.7831	5.73261	0.59764	3.35614	0.0182221	6.41182	1.25515
		136	2019	Mudanjiang	0.361052	1.8922	3.5804	3.63282	10.3985	1.8421	0.62782	3.60317	0.0211868	6.46459	1.18465
		136	2020	Mudanjiang	0.243814	1.80075	3.2427	3.2396	10.4171	0.986898	0.28509	2.91848	0.0298588	6.83626	0.889706
		137	2010	Nanchang	0.383619	2.95188	8.71359	5.09672	10.6867	6.43281	0.6571	3.76926	0.0972199	7.29097	1.67374
		137	2011	Nanchang	0.32993	2.97148	8.82967	5.15302	10.8785	6.31071	0.6724	4.18681	0.0960702	7.59689	1.74325
		137	2012	Nanchang	0.319837	3.09675	9.58984	5.24227	10.9805	6.32145	0.6878	3.75009	0.0992359	7.78406	1.87014
		137	2013	Nanchang	0.348669	2.7895	7.7813	5.38843	11.0885	6.31232	0.6983	3.62691	0.100333	8.12917	2.24368
		137	2014	Nanchang	0.244584	2.84261	8.08042	5.22134	11.1616	6.29024	0.7086	3.5561	0.10579	8.35491	1.71201
		137	2015	Nanchang	0.23151	2.69796	7.27898	5.30912	11.2369	6.04586	0.7156	3.57258	0.110764	8.7098	1.7463
		137	2016	Nanchang	0.22692	2.70982	7.34311	5.44031	11.3096	6.14933	0.7229	3.81171	0.113903	9.04511	1.83981
		137	2017	Nanchang	0.224211	2.73448	7.47738	5.57164	11.3932	6.11713	0.7332	3.36896	0.111614	9.01213	1.97591
		137	2018	Nanchang	0.206953	2.72708	7.43695	5.612	11.4703	6.08385	0.7423	3.60471	0.110112	9.47393	1.96846
		137	2019	Nanchang	0.210599	2.70118	7.2964	5.68129	11.5171	6.14406	0.7516	3.56019	0.112575	9.4734	2.10426
		137	2020	Nanchang	0.229666	2.66438	7.09891	5.68935	11.4371	6.19109	0.77955	3.53065	0.109881	9.79311	2.10808
		138	2010	Nanchong	0.217825	1.78496	3.18609	3.64323	9.48888	2.77651	0.3591	3.29468	0.00869222	5.8522	0.287199
		138	2011	Nanchong	0.19241	1.79788	3.23237	3.78819	9.70418	3.98342	0.3755	3.00356	0.00915151	5.62762	0.315151
		138	2012	Nanchong	0.17398	1.84299	3.39662	3.83636	9.83932	3.42434	0.3934	3.38115	0.0098827	5.92426	0.325951
		138	2013	Nanchong	0.167341	2.44565	5.98121	3.98162	9.77018	3.34905	0.4089	3.57465	0.0105438	6.47851	0.351942
		138	2014	Nanchong	0.155628	2.38399	5.6834	4.00137	10.0274	3.56824	0.4243	2.71718	0.0110626	6.58479	0.351863
		138	2015	Nanchong	0.133023	2.46782	6.09015	4.00207	10.0808	3.42534	0.4382	3.19512	0.0112651	6.85857	0.316922
		138	2016	Nanchong	0.153545	2.39891	5.75476	4.22497	10.1609	3.0872	0.4507	3.28454	0.0114589	6.88346	0.396058
		138	2017	Nanchong	0.154798	2.39491	5.73561	4.3357	10.2582	3.31055	0.4647	3.8357	0.0118615	6.8742	0.440867
		138	2018	Nanchong	0.15057	2.15725	4.65372	4.43586	10.3483	3.36865	0.4814	3.30414	0.0118342	7.25205	0.46902
		138	2019	Nanchong	0.147695	2.12184	4.50222	4.53889	10.4933	3.25077	0.4972	3.30493	0.0132606	7.48885	0.53294
		138	2020	Nanchong	0.151646	2.08289	4.33845	4.54259	10.6568	3.11711	0.50267	3.03857	0.0162173	7.89357	0.649021
		139	2010	Nanjing	1.37594	3.64181	13.2628	8.03571	11.0672	5.92037	0.785	3.64802	0.0990815	8.8323	8.81599
		139	2011	Nanjing	0.492567	3.64938	13.3179	6.3603	11.2419	5.92897	0.7973	3.87712	0.0997026	9.36169	3.73294
		139	2012	Nanjing	0.454084	3.62289	13.1254	6.43887	11.391	5.89451	0.8023	4.10229	0.0798858	9.65701	4.00701
		139	2013	Nanjing	0.46747	3.1982	10.2285	6.55621	11.7329	5.74533	0.805	3.99601	0.0986162	9.89641	4.57421
		139	2014	Nanjing	0.426048	3.04457	9.26942	6.58418	11.5857	5.4388	0.8092	3.94764	0.0980195	10.0022	4.57402
		139	2015	Nanjing	0.384065	3.164	10.0109	6.63665	11.6799	5.36904	0.814	3.79003	0.0986679	10.2294	4.53309
		139	2016	Nanjing	0.365457	3.12334	9.75526	6.70234	11.754	5.39835	0.82	3.68327	0.100093	10.2783	4.64135
		139	2017	Nanjing	0.340251	3.04675	9.28268	6.7763	11.8499	5.35975	0.8229	3.92919	0.0931347	10.3759	4.78234
		139	2018	Nanjing	0.307721	3.03859	9.23302	6.85998	11.9374	5.2978	0.825	3.67855	0.086144	10.6899	4.67639
		139	2019	Nanjing	0.304353	3.12821	9.78569	6.93206	12.0178	5.31128	0.832	2.9764	0.103215	10.9131	5.02072
		139	2020	Nanjing	0.281226	3.09223	9.56186	6.28695	11.9787	5.35266	0.86803	2.9425	0.098513	11.2427	4.47126
		140	2010	Nanning	0.358408	2.75133	7.56982	4.83156	10.1512	4.88358	0.526	2.8398	0.0414964	6.7334	0.968593
		140	2011	Nanning	0.278756	2.81642	7.93222	4.90353	10.3473	4.70097	0.546	3.64855	0.0439295	6.96414	0.915432
		140	2012	Nanning	0.28273	2.91045	8.47074	5.00428	10.4669	3.70989	0.563	3.82097	0.046835	7.26193	1.04218
		140	2013	Nanning	0.26475	2.45673	6.03553	5.07116	10.5642	4.86114	0.577	2.76234	0.0644213	7.61923	1.08297
		140	2014	Nanning	0.253044	2.35256	5.53456	5.09535	10.676	3.91489	0.584	3.35795	0.0515254	7.83162	1.15227
		140	2015	Nanning	0.23253	2.25484	5.08431	5.17907	10.8009	4.05432	0.593	3.72619	0.0537055	8.2335	1.13503
		140	2016	Nanning	0.254132	2.18808	4.78771	5.40636	10.8728	3.38859	0.602	3.3117	0.0567148	8.32652	1.33263
		140	2017	Nanning	0.253031	2.13491	4.55784	5.59496	10.9673	3.64063	0.613	3.41965	0.0595146	8.40872	1.45694
		140	2018	Nanning	0.256904	2.09282	4.37988	5.64873	10.9313	3.18336	0.624	3.3603	0.0618959	8.72697	1.42613
		140	2019	Nanning	0.26081	1.99385	3.97543	5.76121	11.0307	3.88108	0.637	3.28378	0.0663559	8.85481	1.60041
		140	2020	Nanning	0.240535	1.98338	3.9338	5.76713	10.9091	5.72578	0.68914	2.31977	0.0650007	9.37797	1.29917
		141	2010	Nanping	0.363938	2.89732	8.39444	3.75972	10.1765	4.20121	0.507	3.93674	0.0081546	6.16121	1.0024
		141	2011	Nanping	0.405734	2.83172	8.01863	4.12022	10.4275	4.04799	0.511	3.67658	0.00865736	6.29895	1.36925
		141	2012	Nanping	0.345314	2.90945	8.46487	4.0617	10.5389	4.03081	0.516	3.86179	0.00877719	6.37673	1.30872
		141	2013	Nanping	0.308284	2.66942	7.12578	4.04612	10.4629	4.09119	0.526	4.19392	0.00901985	6.72863	1.30117
		141	2014	Nanping	0.268514	2.60864	6.805	4.04274	10.7588	4.10768	0.534	4.2826	0.00903206	7.09589	1.2632
		141	2015	Nanping	0.21165	2.62361	6.88332	3.96469	10.8382	4.22779	0.54	4.01405	0.00927121	7.49053	1.07389
		141	2016	Nanping	0.222441	2.6174	6.85076	4.13121	10.9153	4.31802	0.548	4.2515	0.00948797	7.67833	1.21903
		141	2017	Nanping	0.203973	2.63148	6.92467	4.15803	11.0167	4.59193	0.558	3.39838	0.00961381	7.30988	1.23687
		141	2018	Nanping	0.180785	2.5252	6.37661	4.23487	11.1089	3.11074	0.567	3.8283	0.00995762	7.47477	1.20468
		141	2019	Nanping	0.18242	2.46594	6.08087	4.35059	11.2123	3.36691	0.575	3.97713	0.0114665	7.64492	1.35086
		141	2020	Nanping	0.259682	2.44045	5.95581	4.29983	11.2239	2.58311	0.59701	4.16825	0.0135093	7.95472	1.94471
		142	2010	Nantong	0.252448	2.99303	8.95821	5.00119	10.7668	6.00015	0.56	2.94907	0.0113482	9.88964	1.20133
		142	2011	Nantong	0.223847	3.01458	9.08767	5.08781	10.9332	5.84046	0.576	3.38865	0.0102247	10.2511	1.25303
		142	2012	Nantong	0.14997	2.98929	8.93584	4.83439	11.043	5.72486	0.587	3.04289	0.0103333	10.44	0.936914
		142	2013	Nantong	0.211705	1.99192	3.96775	5.25428	11.0928	5.64242	0.599	3.33886	0.0104515	10.09	1.46178
		142	2014	Nantong	0.226356	1.82415	3.32753	5.78453	11.2575	5.52729	0.612	3.65891	0.0110845	9.34435	1.75325
		142	2015	Nantong	0.172852	1.87502	3.51572	5.35107	11.3414	5.46202	0.6276	3.94416	0.0113997	10.117	1.45584
		142	2016	Nantong	0.160577	1.89519	3.59173	5.40305	11.4371	5.46079	0.6437	3.52813	0.0129882	10.1454	1.48839
		142	2017	Nantong	0.152149	1.81025	3.27702	5.53066	11.5523	5.35885	0.6603	3.88614	0.0130048	9.84713	1.61098
		142	2018	Nantong	0.142193	1.68378	2.8351	5.70007	11.6555	5.31668	0.671	4.01758	0.0130378	10.1045	1.63921
		142	2019	Nantong	0.137409	1.85282	3.43293	5.72035	11.7621	5.28297	0.681	3.46023	0.0152927	9.88797	1.76183
		142	2020	Nantong	0.185313	1.85203	3.43001	5.77895	11.7745	5.23338	0.70375	3.44464	0.0161798	10.3308	2.40595
		143	2010	Nanyang	0.265118	2.74455	7.53258	4.44966	9.8598	4.25839	0.33	2.7949	0.00649679	6.73815	0.504157
		143	2011	Nanyang	0.250083	2.76256	7.63174	4.61864	9.97999	4.74736	0.3485	3.12214	0.00646737	6.99851	0.543747
		143	2012	Nanyang	0.23197	2.76575	7.64938	4.6224	10.047	4.73147	0.3681	3.42327	0.00662193	7.23418	0.535007
		143	2013	Nanyang	0.245332	2.71908	7.3934	4.73239	9.96848	4.8352	0.3827	3.82217	0.006767	7.51152	0.60767
		143	2014	Nanyang	0.300845	2.63769	6.95743	5.00689	10.1906	4.98341	0.3956	3.97068	0.00704695	7.47022	0.805737
		143	2015	Nanyang	0.165991	2.61125	6.81862	4.62652	10.263	4.91141	0.413	3.57093	0.00743623	8.02943	0.474916
		143	2016	Nanyang	0.138526	2.5578	6.54235	4.53287	10.3421	4.94219	0.4297	3.98177	0.00798892	8.17639	0.42856
		143	2017	Nanyang	0.129509	2.57667	6.63924	4.55066	10.412	4.80972	0.4467	3.38609	0.00860162	8.03106	0.431081
		143	2018	Nanyang	0.118653	2.50081	6.25407	4.59217	10.4778	4.76436	0.4623	3.54165	0.0090431	8.44096	0.422632
		143	2019	Nanyang	0.119702	2.45756	6.03959	4.64894	10.547	4.83678	0.4773	3.47084	0.00978608	8.55584	0.455226
		143	2020	Nanyang	0.227182	2.43602	5.93417	4.65126	10.6045	4.8032	0.50617	3.39464	0.0114472	8.92226	0.917609
		144	2010	Neijiang	0.127775	1.90357	3.62359	3.01091	9.79935	3.83891	0.395	2.85091	0.00567138	5.32788	0.238199
		144	2011	Neijiang	0.140085	1.96713	3.86961	3.27179	10.0459	4.55054	0.4023	2.64014	0.00568602	5.29832	0.322795
		144	2012	Neijiang	0.130536	1.9713	3.88604	3.43958	10.1789	4.57617	0.4184	3.17707	0.00597805	5.57215	0.343423
		144	2013	Neijiang	0.134464	2.22653	4.95742	3.54285	10.1283	4.07414	0.4267	2.64175	0.00629007	6.03548	0.38605
		144	2014	Neijiang	0.131721	2.10029	4.41122	3.63345	10.3425	3.65797	0.4421	3.46082	0.00714274	6.21461	0.408217
		144	2015	Neijiang	0.109017	2.08685	4.35493	3.61288	10.376	3.63605	0.4561	3.23094	0.00715886	6.55962	0.349402
		144	2016	Neijiang	0.105869	2.12289	4.50668	3.70031	10.4535	3.22627	0.467	3.28158	0.00778813	6.49375	0.366687
		144	2017	Neijiang	0.104577	2.12792	4.52805	3.72554	10.4779	2.69646	0.479	3.29834	0.00856621	6.57647	0.371116
		144	2018	Neijiang	0.101066	2.32759	5.41768	3.81943	10.5423	3.08095	0.491	3.58547	0.00924358	7.17396	0.385726
		144	2019	Neijiang	0.10075	2.16771	4.69895	3.81571	10.5647	3.13025	0.5058	3.04038	0.0101814	7.25418	0.390203
		144	2020	Neijiang	0.191013	2.17595	4.73476	3.91851	10.7413	3.17724	0.5	2.93841	0.0192194	7.6324	0.891799
		145	2010	Ningbo	0.417428	3.14235	9.87438	5.93962	11.1472	5.72237	0.683	3.7378	0.0185019	10.1217	2.83166
		145	2011	Ningbo	0.378516	3.13437	9.82426	6.00909	11.2838	5.70529	0.69	3.92166	0.0189334	10.5099	3.00671
		145	2012	Ningbo	0.400674	3.19688	10.22	6.11113	11.3648	5.61518	0.694	3.71763	0.0190284	10.8134	3.45244
		145	2013	Ningbo	0.386735	3.14219	9.87337	6.18042	11.7192	5.65424	0.698	3.7601	0.0194381	10.9737	3.59778
		145	2014	Ningbo	0.376242	3.16515	10.0182	6.21896	11.4964	5.78658	0.703	3.82711	0.019313	10.6548	3.66574
		145	2015	Ningbo	0.368597	3.18238	10.1275	6.28042	11.5364	5.80052	0.711	2.92999	0.0199063	10.7359	3.77011
		145	2016	Ningbo	0.349464	3.14173	9.87047	6.45876	11.6142	5.84679	0.719	3.82643	0.0197008	10.6247	3.85476
		145	2017	Ningbo	0.329993	3.1781	10.1003	6.55934	11.7277	5.62568	0.724	3.41887	0.0189881	10.5152	4.05723
		145	2018	Ningbo	0.305468	3.35336	11.245	6.66288	11.7951	5.58744	0.757	3.2667	0.0182643	10.7087	4.00194
		145	2019	Ningbo	0.309226	3.40266	11.5781	6.77783	11.8717	4.92025	0.775	2.9434	0.018316	10.7597	4.33864
		145	2020	Ningbo	0.323837	3.38017	11.4256	6.77131	11.7952	1.94923	0.78025	2.91772	0.0178673	11.0107	4.26591
		146	2010	Ningde	0.0873521	1.97784	3.91186	2.42209	10.1346	4.19048	0.479	3.32072	0.00286251	6.1717	0.228629
		146	2011	Ningde	0.08344	2.02964	4.11945	2.61775	10.4023	4.20547	0.492	3.193	0.00297102	6.43615	0.274236
		146	2012	Ningde	0.0823293	2.72915	7.44827	2.72252	10.5457	4.26737	0.506	3.80945	0.00309155	6.15486	0.312424
		146	2013	Ningde	0.0934505	2.76751	7.65909	2.98936	10.4828	4.29258	0.518	3.66921	0.00323169	7.20934	0.407602
		146	2014	Ningde	0.0826891	2.75197	7.57335	2.99815	10.7866	4.36886	0.529	3.91492	0.00346246	7.1301	0.399256
		146	2015	Ningde	0.0938489	2.80656	7.87675	3.24464	10.8591	4.48823	0.535	3.60024	0.00359024	7.45876	0.486366
		146	2016	Ningde	0.108241	2.8203	7.95409	3.49586	10.9395	4.56032	0.544	3.62852	0.00361661	7.37963	0.607917
		146	2017	Ningde	0.120223	2.79229	7.79688	3.74209	11.0287	3.28797	0.557	3.72667	0.00386414	7.64444	0.739148
		146	2018	Ningde	0.13117	2.69739	7.27592	4.1114	11.1106	1.97112	0.567	3.42729	0.00394845	7.8332	0.875725
		146	2019	Ningde	0.137908	2.57426	6.6268	4.35094	11.3416	1.92453	0.576	3.35931	0.00475223	8.00803	1.16203
		146	2020	Ningde	0.219049	2.61097	6.81717	4.23224	11.3331	1.89568	0.60952	3.10557	0.00499524	8.31728	1.82123
		147	2010	Panzhihua	2.06779	2.61526	6.83961	5.80166	10.6572	5.59901	0.601	3.67788	0.0176682	6.16961	8.92431
		147	2011	Panzhihua	1.7596	2.50909	6.29553	5.86589	10.8787	5.0292	0.6164	3.56459	0.0173162	6.6958	9.31314
		147	2012	Panzhihua	1.55452	2.84999	8.12242	5.8526	11.0086	4.49489	0.6301	3.2615	0.0175855	6.66568	9.34601
		147	2013	Panzhihua	1.3145	2.20836	4.87684	5.85725	11.1776	4.46669	0.6343	2.67907	0.017711	6.89467	8.53612
		147	2014	Panzhihua	1.23923	2.61475	6.83694	5.83825	11.1654	4.37666	0.6403	3.11519	0.023608	6.90975	8.75958
		147	2015	Panzhihua	0.991913	2.96387	8.78452	5.78946	11.2263	4.22539	0.6474	3.42938	0.019312	7.28413	7.44586
		147	2016	Panzhihua	0.859588	2.98292	8.89779	5.78253	11.3172	3.05685	0.6534	3.00604	0.0203367	7.35372	7.059
		147	2017	Panzhihua	0.487504	2.92629	8.56318	4.84626	11.4359	0.0981244	0.6599	4.04887	0.0210485	7.17319	4.51279
		147	2018	Panzhihua	0.458338	4.42999	19.6248	4.88291	11.461	4.35272	0.6659	3.02773	0.0215348	7.19519	4.35171
		147	2019	Panzhihua	0.487534	2.99009	8.94064	4.77716	11.3201	3.93844	0.6677	3.2387	0.0131606	7.23634	4.05609
		147	2020	Panzhihua	0.665603	3.14597	9.89714	4.79084	11.3598	3.21839	0.69421	3.20877	0.0212702	7.37212	5.72639
		148	2010	Panjin	0.64544	1.45989	2.13127	4.14837	11.1121	6.50499	0.47982	3.27683	0.00387217	6.78672	4.29361
		148	2011	Panjin	0.547803	1.5445	2.38549	4.33377	11.2846	7.05191	0.46623	3.60706	0.00353255	5.63121	4.35969
		148	2012	Panjin	0.409738	1.56559	2.45109	4.10681	11.3754	6.70608	0.45171	3.38511	0.00396307	5.85793	3.55475
		148	2013	Panjin	0.413954	1.50807	2.27428	4.2374	11.5592	6.53687	0.43698	3.3426	0.00485581	6.27099	4.33547
		148	2014	Panjin	0.427508	1.52604	2.32879	4.25904	11.4144	5.8688	0.45141	3.59991	0.00490341	6.49828	3.87387
		148	2015	Panjin	0.417159	1.58227	2.50359	4.27153	11.3777	4.75553	0.45112	3.04967	0.00493083	6.64509	3.64391
		148	2016	Panjin	0.672687	1.51482	2.29469	4.49784	11.1578	4.81234	0.45404	3.85477	0.00477898	6.47697	4.71623
		148	2017	Panjin	0.644538	1.52593	2.32846	4.6528	11.2343	4.81718	0.45664	2.98521	0.00481559	6.48616	4.87642
		148	2018	Panjin	0.561291	1.588	2.52175	4.69227	11.3457	4.95586	0.46871	3.17216	0.00486657	6.93245	4.74534
		148	2019	Panjin	0.611884	1.67282	2.79831	4.86592	11.3962	5.4795	0.47469	2.95083	0.00562708	6.99485	5.44322
		148	2020	Panjin	0.580742	1.64596	2.70918	4.80075	11.4489	5.82142	0.82443	2.0291	0.00654275	7.32251	5.78082
		149	2010	Pingdingshan	0.484965	2.48386	6.16954	4.79667	10.1935	4.45018	0.4139	3.62155	0.0125973	6.43133	1.29605
		149	2011	Pingdingshan	0.418777	2.44638	5.98479	4.73392	10.3165	4.90421	0.4314	2.82422	0.0125885	6.72863	1.26418
		149	2012	Pingdingshan	0.424122	2.36017	5.57039	4.69757	10.3215	5.06674	0.4497	2.84427	0.0124721	6.79459	1.28705
		149	2013	Pingdingshan	0.4107	2.4011	5.7653	4.70931	10.2729	5.2	0.4637	3.44803	0.0119643	7.1507	1.28991
		149	2014	Pingdingshan	0.359787	2.40865	5.80162	4.64474	10.4047	4.92671	0.4783	3.52166	0.0113827	7.05618	1.18757
		149	2015	Pingdingshan	0.466275	2.39263	5.72469	5.03133	10.4336	5.0064	0.4921	3.34334	0.0111228	7.73936	1.60355
		149	2016	Pingdingshan	0.549377	2.41102	5.81301	5.31324	10.5107	5.06446	0.508	3.86998	0.0116198	7.5475	2.01182
		149	2017	Pingdingshan	0.588551	2.36587	5.59734	5.49237	10.5957	5.01207	0.5237	3.62005	0.016017	7.44191	2.34792
		149	2018	Pingdingshan	0.628061	2.0577	4.23412	5.68265	10.6593	4.96462	0.5398	3.78247	0.0143943	7.84542	2.66732
		149	2019	Pingdingshan	0.735297	2.17274	4.7208	5.94125	10.7622	4.99567	0.555	3.94396	0.014746	7.83122	3.47187
		149	2020	Pingdingshan	0.514491	2.14349	4.59453	5.81736	10.8073	5.04637	0.53307	3.55323	0.015703	8.15249	2.53224
		150	2010	Pingliang	0.353879	1.44164	2.07832	2.33173	9.25951	2.74636	0.29085	3.48683	0.00311836	3.85015	0.396425
		150	2011	Pingliang	0.37938	1.15826	1.34157	2.67208	9.49702	2.47438	0.30158	2.95857	0.00314297	4.12713	0.50455
		150	2012	Pingliang	0.340638	0.974383	0.949421	2.75608	9.65547	2.44933	0.31649	3.69453	0.00327826	5.0626	0.530957
		150	2013	Pingliang	0.363753	0.998435	0.996873	2.76704	9.59574	2.42363	0.3304	3.63402	0.00313893	4.12713	0.594566
		150	2014	Pingliang	0.283164	1.0837	1.1744	2.51409	9.7277	2.39727	0.34469	3.64058	0.00282799	6.06843	0.474426
		150	2015	Pingliang	0.322649	1.04514	1.09232	2.78665	9.82499	2.37019	0.36268	3.58282	0.00255815	5.0814	0.534724
		150	2016	Pingliang	0.3045	1.04856	1.09948	2.75812	9.76916	2.34235	0.378	3.77708	0.00269602	5.54126	0.531801
		150	2017	Pingliang	0.372404	0.93707	0.878099	2.77044	9.73062	2.31371	0.3972	2.97285	0.00364635	5.87774	0.625118
		150	2018	Pingliang	0.362856	0.961511	0.924503	2.86438	9.75412	2.28424	0.41131	3.56071	0.00516682	5.87774	0.676646
		150	2019	Pingliang	0.332396	0.848608	0.720136	2.92929	9.97646	2.25387	0.41975	3.71594	0.006656	10.2291	0.714746
		150	2020	Pingliang	0.445334	0.785047	0.616299	2.92814	10.1512	2.22253	0.45109	3.6463	0.00931576	11.1896	1.15206
		151	2010	Pingxiang	0.638421	2.26694	5.13901	4.25975	10.2437	5.30353	0.5917	3.91077	0.00483796	4.98361	1.79147
		151	2011	Pingxiang	0.553915	2.29571	5.27027	4.38068	10.4731	5.17922	0.6077	4.05334	0.00400054	5.37064	1.95213
		151	2012	Pingxiang	0.511662	2.28459	5.21933	4.41536	10.5761	5.26929	0.6231	3.7225	0.00600534	5.42053	2.00149
		151	2013	Pingxiang	0.471021	2.31117	5.3415	4.48451	10.625	5.29186	0.6345	3.69526	0.00550784	5.88888	1.99856
		151	2014	Pingxiang	0.39196	2.34449	5.49665	4.30331	10.7335	5.29801	0.6461	3.62572	0.00595344	5.83773	1.79379
		151	2015	Pingxiang	0.348065	2.32787	5.41898	4.37308	10.7817	5.35171	0.6588	3.63874	0.00594393	6.63463	1.67045
		151	2016	Pingxiang	0.298718	2.44144	5.96062	4.3288	10.8653	5.41607	0.6703	3.83378	0.00607669	7.16781	1.55785
		151	2017	Pingxiang	0.294201	2.38213	5.67455	4.34578	10.8651	5.4993	0.6821	3.84138	0.0142436	7.52294	1.53392
		151	2018	Pingxiang	0.294563	2.40568	5.78732	4.44493	10.8649	5.57614	0.6907	3.89272	0.0145598	7.83281	1.5375
		151	2019	Pingxiang	0.328069	2.15455	4.6421	4.5251	10.7791	5.75894	0.7001	3.56922	0.0165245	7.57456	1.57165
		151	2020	Pingxiang	0.423325	2.21144	4.89047	4.45715	10.8837	5.78449	0.67403	3.63938	0.0225663	7.6774	2.25228
		152	2010	Putian	0.454745	2.88498	8.32313	4.43703	10.3143	5.21343	0.508	3.91082	0.006	6.04025	1.39169
		152	2011	Putian	0.364587	2.84086	8.07051	4.24145	10.5381	5.05187	0.509	3.50524	0.00600573	6.19441	1.37291
		152	2012	Putian	0.344673	2.71617	7.3776	4.32549	10.668	4.90631	0.518	3.64431	0.00619181	6.86693	1.47533
		152	2013	Putian	0.307136	2.38621	5.69402	4.30947	10.6017	4.94249	0.536	3.60904	0.0064742	7.23921	1.45739
		152	2014	Putian	0.313228	2.43651	5.93656	4.45137	10.876	4.94465	0.553	3.47993	0.00724351	7.7463	1.65085
		152	2015	Putian	0.328703	2.56687	6.58885	4.6439	10.966	4.96319	0.566	3.76893	0.0074223	7.68846	1.89567
		152	2016	Putian	0.270552	2.57096	6.60984	4.59536	11.0558	4.98896	0.581	3.83371	0.00726817	7.74587	1.70703
		152	2017	Putian	0.255495	2.66191	7.08576	4.69217	11.1608	5.02679	0.596	3.73832	0.00868276	7.51043	1.79104
		152	2018	Putian	0.230892	2.73813	7.49733	4.78419	11.2558	3.6447	0.61	3.86745	0.00877034	7.97591	1.78536
		152	2019	Putian	0.222499	2.6286	6.90954	4.91045	11.4002	3.5984	0.617	3.27508	0.00861203	8.15622	1.98414
		152	2020	Putian	0.265627	2.68127	7.18921	4.8783	11.3236	3.60373	0.62617	3.28939	0.00943676	8.42945	2.1879
		153	2010	Puyang	0.415306	1.72593	2.97882	3.96308	9.98907	4.37678	0.3146	3.15998	0.00335694	6.20456	0.894528
		153	2011	Puyang	0.345218	1.8607	3.46222	3.98475	10.1293	4.73926	0.3335	3.03991	0.00341011	6.61607	0.870166
		153	2012	Puyang	0.381289	1.84734	3.41265	4.16893	10.2275	5.32354	0.352	2.94581	0.00321798	6.50877	1.04892
		153	2013	Puyang	0.372478	2.2307	4.97601	4.36948	10.2077	5.36851	0.3672	2.95281	0.00275558	6.70073	1.17489
		153	2014	Puyang	0.320911	2.21707	4.91541	4.30926	10.4601	5.47947	0.3851	3.3828	0.00225215	6.65801	1.11718
		153	2015	Puyang	0.278731	2.28386	5.21602	4.30854	10.5144	5.60144	0.4035	3.6121	0.00232715	6.98472	1.02562
		153	2016	Puyang	0.28422	2.37556	5.64329	4.38362	10.5981	5.67359	0.4204	3.48069	0.00309117	6.92363	1.13587
		153	2017	Puyang	0.279388	2.18192	4.76078	4.47854	10.6837	5.6153	0.4373	3.3678	0.0040233	7.01481	1.21716
		153	2018	Puyang	0.277688	1.89301	3.58347	4.56187	10.7286	5.58553	0.4528	3.28989	0.00491467	7.23778	1.27286
		153	2019	Puyang	0.353918	1.82541	3.33212	4.75423	10.6876	5.71112	0.468	3.14426	0.00578669	7.20192	1.5505
		153	2020	Puyang	0.334958	1.88189	3.54151	4.70717	10.6899	5.72671	0.50133	3.54385	0.00667427	7.76345	1.466
		154	2010	Qitaihe	0.946113	1.15863	1.34241	3.58297	10.4009	3.46037	0.5794	3.15645	0.00194351	4.58497	3.13716
		154	2011	Qitaihe	0.595451	1.40906	1.98545	3.21508	10.4106	3.36839	0.5867	3.21382	0.00157719	4.26268	1.97751
		154	2012	Qitaihe	1.00912	1.4717	2.16591	3.72996	10.3831	4.10563	0.5893	3.23608	0.00144725	5.19296	3.26021
		154	2013	Qitaihe	1.23531	1.35529	1.83682	3.66046	10.1733	2.88105	0.5893	3.27728	0.00183152	5.09375	3.23583
		154	2014	Qitaihe	1.34409	1.3319	1.77397	3.61512	10.1315	3.5339	0.588	3.47997	0.00274038	5.18178	3.37691
		154	2015	Qitaihe	1.19862	1.35441	1.83442	3.53554	10.1195	3.15924	0.7003	3.6429	0.00336874	5.0689	2.97523
		154	2016	Qitaihe	1.12619	1.42942	2.04324	3.47863	10.1849	4.364	0.71464	3.71172	0.00385199	4.98361	2.98446
		154	2017	Qitaihe	0.996827	1.48457	2.20395	3.43094	10.2694	2.16679	0.72898	3.70207	0.00401899	4.8752	2.88752
		154	2018	Qitaihe	0.906806	1.40144	1.96404	3.47429	10.3744	2.67473	0.74332	3.12645	0.00408521	5.46383	2.90426
		154	2019	Qitaihe	0.939035	1.40035	1.96098	3.44658	10.306	3.00996	0.75766	3.72178	0.00528422	5.49306	2.80871
		154	2020	Qitaihe	1.35997	2.07472	4.30445	3.45937	10.2028	3.26058	0.7716	3.61222	0.00583188	6.03069	4.06019
		155	2010	Qiqihar	0.705334	2.77748	7.71439	4.38706	9.69947	4.17	0.3583	2.89658	0.00929141	6.06843	1.1571
		155	2011	Qiqihar	0.529169	2.7209	7.40329	4.46646	9.89419	3.93612	0.3565	3.45256	0.0093175	6.56526	1.05026
		155	2012	Qiqihar	0.614732	2.98477	8.90885	4.67875	10.0051	5.23622	0.3563	2.59191	0.00948232	7.10743	1.36097
		155	2013	Qiqihar	0.564514	2.60445	6.78317	4.59431	10.0029	5.34778	0.35476	3.14767	0.00920214	7.46336	1.24702
		155	2014	Qiqihar	0.544378	2.64264	6.98355	4.54846	10.0475	5.49599	0.3551	3.26814	0.0104701	7.08339	1.25747
		155	2015	Qiqihar	0.418546	2.62165	6.87305	4.35619	10.1036	5.45028	0.4798	3.55643	0.0122589	7.15929	1.0225
		155	2016	Qiqihar	0.405571	2.6414	6.97699	4.38194	10.1539	5.54339	0.3842	3.6984	0.0106693	7.15149	1.0419
		155	2017	Qiqihar	0.331517	2.62386	6.88465	4.37071	10.1744	5.55469	0.3882	3.72667	0.0101498	7.24922	0.828066
		155	2018	Qiqihar	0.318082	2.57127	6.61145	4.36847	10.1762	3.94031	0.3883	4.27819	0.0105348	7.374	0.83563
		155	2019	Qiqihar	0.341533	2.39321	5.72744	4.28088	10.0287	4.23501	0.38637	4.19187	0.0114058	7.26052	0.774155
		155	2020	Qiqihar	0.498026	2.13005	4.53712	4.30611	10.0971	4.27373	0.5396	3.56715	0.0172653	7.7437	1.47928
		156	2010	Qinhuangdao	0.567701	3.22426	10.3959	4.33323	10.3476	5.89335	0.4728	3.5769	0.0294124	6.75809	1.76664
		156	2011	Qinhuangdao	0.473196	3.16199	9.99821	4.46235	10.4827	5.89805	0.4845	3.55754	0.0298776	6.95081	1.68438
		156	2012	Qinhuangdao	0.513826	3.05808	9.35183	4.57415	10.5402	5.85481	0.4967	3.77926	0.0514803	6.86171	1.9375
		156	2013	Qinhuangdao	0.615766	2.8699	8.23632	4.76727	10.5939	5.97176	0.5081	3.98681	0.0558009	7.26962	2.36333
		156	2014	Qinhuangdao	0.611758	2.87215	8.24926	4.96098	10.5785	6.03239	0.5202	4.30803	0.0505857	7.14125	2.39557
		156	2015	Qinhuangdao	0.74341	2.87466	8.26365	5.09876	10.6151	6.06371	0.5407	3.94445	0.0504985	7.97384	3.02483
		156	2016	Qinhuangdao	0.694171	2.88107	8.30056	5.18153	11.2085	6.10074	0.5613	4.08427	0.0497967	8.08887	3.02683
		156	2017	Qinhuangdao	0.694018	2.91348	8.48839	5.36564	10.7863	6.13319	0.5788	3.89932	0.0494773	8.00437	3.34724
		156	2018	Qinhuangdao	0.680334	2.82915	8.0041	5.42586	10.8663	6.10826	0.5942	3.38561	0.0482608	7.96416	3.55028
		156	2019	Qinhuangdao	0.673672	2.9211	8.5328	5.47664	10.8461	6.24356	0.6072	3.6884	0.0300903	8.06212	3.45155
		156	2020	Qinhuangdao	0.724371	2.88415	8.31829	5.56868	10.8934	6.36273	0.64013	3.49669	0.0308576	8.38617	3.88946
		157	2010	Qingdao	0.364915	3.28297	10.7779	5.71737	11.0948	5.83081	0.6581	3.58061	0.0326775	8.75416	2.37253
		157	2011	Qingdao	0.311645	3.28041	10.7611	5.79474	11.2327	5.87419	0.6652	3.58268	0.0331381	9.04192	2.34417
		157	2012	Qingdao	0.311851	3.29755	10.8738	5.92728	11.3227	5.98817	0.6714	3.89415	0.0334493	9.27425	2.56771
		157	2013	Qingdao	0.271242	3.28846	10.814	5.86219	11.5468	6.05948	0.6772	3.79059	0.0334943	9.53741	2.4227
		157	2014	Qingdao	0.245645	3.33974	11.1538	5.86757	11.4775	6.06553	0.6841	3.60112	0.0346539	9.51392	2.36029
		157	2015	Qingdao	0.243688	3.31283	10.9749	5.93633	11.5378	6.1072	0.6999	3.5437	0.0354249	9.87832	2.49128
		157	2016	Qingdao	0.227739	3.2965	10.8669	5.98531	11.6028	6.14337	0.7153	3.97967	0.0370355	10.0111	2.47714
		157	2017	Qingdao	0.236064	3.27572	10.7304	6.17203	11.6887	6.16276	0.7257	3.60291	0.037268	10.0779	2.80114
		157	2018	Qingdao	0.247733	3.35693	11.269	6.31886	11.7634	5.77146	0.7367	3.31452	0.0423619	10.4647	3.1647
		157	2019	Qingdao	0.267854	3.40194	11.5732	6.38954	11.7303	5.84136	0.7412	2.94961	0.0437719	10.5632	3.31046
		157	2020	Qingdao	0.268771	3.35748	11.2727	6.35418	11.7266	5.78858	0.76261	2.72543	0.0425985	10.9629	3.29677
		158	2010	Qingyuan	0.302212	2.67451	7.15302	4.06755	10.2515	5.29919	0.4754	3.30937	0.00238971	5.97889	0.887904
		158	2011	Qingyuan	0.333542	2.71641	7.37886	4.2127	10.202	5.51565	0.4765	3.85165	0.00235206	5.88053	0.895005
		158	2012	Qingyuan	0.438572	2.60012	6.76064	4.48763	10.2154	5.23417	0.4793	3.34675	0.00286458	6.28972	1.19371
		158	2013	Qingyuan	0.511993	2.5788	6.65021	4.73179	10.1909	4.79505	0.48	3.77987	0.00322571	6.40688	1.47617
		158	2014	Qingyuan	0.555592	2.53427	6.42254	4.86596	10.357	4.76781	0.483	3.56612	0.00368464	6.38688	1.74244
		158	2015	Qingyuan	0.542384	2.58872	6.70148	4.96389	10.4161	4.25138	0.4907	3.63901	0.00349328	6.88857	1.80751
		158	2016	Qingyuan	0.465067	2.591	6.71329	4.9913	10.495	3.95703	0.5	4.03505	0.00328237	7.34213	1.67805
		158	2017	Qingyuan	0.446673	2.64995	7.02223	5.1298	10.5489	4.20654	0.507	3.93751	0.00298834	7.54645	1.7003
		158	2018	Qingyuan	0.431139	2.69333	7.25402	5.27512	10.6085	3.97289	0.52	3.83404	0.00293314	8.10046	1.74191
		158	2019	Qingyuan	0.424139	2.67446	7.15273	5.32211	10.6867	3.97295	0.535	3.58109	0.00298842	8.01731	1.85329
		158	2020	Qingyuan	0.574643	2.58624	6.68865	5.40572	10.7106	3.97301	0.5466	3.87363	0.00281537	8.44269	2.57214
		159	2010	Qingyang	0.0632315	0.946682	0.896207	1.30829	9.69104	0.616158	0.23791	3.69105	0.00510388	5.73657	0.102133
		159	2011	Qingyang	0.0759368	2.55092	6.50717	1.5517	9.92847	1.66102	0.25071	3.53962	0.00569171	3.91202	0.155777
		159	2012	Qingyang	0.0795102	0.844727	0.713564	1.7923	10.0809	1.75265	0.25721	3.76351	0.0064853	8.46982	0.18973
		159	2013	Qingyang	0.097393	0.948946	0.900498	1.82158	10.0402	2.21751	0.2572	3.59915	0.00707023	5.61677	0.265256
		159	2014	Qingyang	0.173873	0.89662	0.803927	2.80405	10.3118	2.16447	0.26754	3.61865	0.00730155	6.93245	0.523036
		159	2015	Qingyang	0.22422	0.890724	0.793389	3.10583	10.2171	2.10847	0.2791	3.54945	0.00804349	7.19519	0.612629
		159	2016	Qingyang	0.313752	0.876054	0.767471	3.21481	10.1937	2.04914	0.29602	3.53833	0.00763772	7.70796	0.836661
		159	2017	Qingyang	0.404631	0.864662	0.74764	3.64366	10.167	1.98606	0.31472	3.38594	0.00792121	9.87832	1.04986
		159	2018	Qingyang	0.418022	0.871996	0.760378	3.8636	10.3518	1.91874	0.31473	2.96727	0.00971896	8.80941	1.30602
		159	2019	Qingyang	0.457201	1.04048	1.0826	3.97479	10.3948	1.84656	0.3992	3.63715	0.00932421	6.59987	1.4907
		159	2020	Qingyang	0.354917	1.05093	1.10446	4.00109	10.4514	1.76875	0.41743	3.73201	0.0105147	6.93245	1.22918
		160	2010	Qujing	0.791805	1.99393	3.97578	4.92854	9.75476	2.74649	0.35455	3.01271	0.00366158	4.44265	1.35844
		160	2011	Qujing	0.583601	2.18061	4.75505	4.92898	9.93246	2.76959	0.376	2.97942	0.00422299	5.16479	1.19703
		160	2012	Qujing	0.113233	2.22281	4.9409	3.40927	10.0716	2.93573	0.4036	3.2766	0.00440735	5.04343	0.267091
		160	2013	Qujing	0.143768	2.28721	5.23131	3.77625	10.1134	3.15891	0.416	3.13115	0.00398878	5.87493	0.381185
		160	2014	Qujing	0.153529	2.20559	4.86461	3.83847	10.223	3.15423	0.4289	3.48824	0.00405325	5.99146	0.421421
		160	2015	Qujing	0.0981114	2.19921	4.83652	3.5076	10.2053	3.24525	0.4458	3.44216	0.00344209	6.60935	0.267742
		160	2016	Qujing	0.0817765	2.18677	4.78197	3.46743	10.2842	3.31989	0.4558	3.66401	0.00447715	7.44249	0.238596
		160	2017	Qujing	0.080519	2.16278	4.67761	3.60554	10.3674	2.21447	0.4728	3.11317	0.00476968	6.50279	0.255304
		160	2018	Qujing	0.0785937	2.1145	4.47109	3.72242	10.3982	1.75421	0.4845	3.57618	0.00523769	7.15774	0.257087
		160	2019	Qujing	0.0706937	2.06493	4.26393	3.8771	10.6637	0.697836	0.4964	3.34058	0.00575635	7.3025	0.301876
		160	2020	Qujing	0.256723	1.98889	3.95568	2.17345	10.8444	1.33429	0.49047	3.04191	0.00677834	7.61431	1.31654
		161	2010	Quzhou	0.547815	2.93057	8.58827	4.22864	10.314	4.04106	0.441	3.40997	0.00481133	7.22402	1.94971
		161	2011	Quzhou	0.480959	2.94246	8.65808	4.33048	10.5053	3.49326	0.448	4.02883	0.00515196	7.24922	2.08731
		161	2012	Quzhou	0.501247	2.90064	8.41372	4.42751	10.5578	3.52337	0.466	3.80293	0.00551274	7.87131	2.29875
		161	2013	Quzhou	0.497871	2.80183	7.85026	4.50079	10.6358	3.68337	0.477	3.64298	0.00609087	8.14119	2.47663
		161	2014	Quzhou	0.46914	2.8423	8.07865	4.52753	10.686	3.6791	0.49	4.25859	0.00643315	7.92335	2.46298
		161	2015	Quzhou	0.46912	2.8954	8.38332	4.63512	10.8939	3.51567	0.502	3.83015	0.00641397	8.19312	2.52074
		161	2016	Quzhou	0.454131	2.94364	8.66503	4.72787	10.973	3.50919	0.537	4.20504	0.00625486	8.28728	2.62898
		161	2017	Quzhou	0.45157	2.92818	8.57425	4.82692	11.0227	3.65093	0.557	4.21257	0.00733272	8.48115	2.75131
		161	2018	Quzhou	0.409707	2.78347	7.74768	4.93541	11.1115	3.53917	0.556	3.66199	0.00652467	8.71161	2.72751
		161	2019	Quzhou	0.429385	2.99198	8.95193	5.06415	11.1717	3.55802	0.57	3.27912	0.00739811	8.46189	3.04712
		161	2020	Quzhou	0.497084	2.92893	8.57864	5.05013	11.1871	3.57652	0.57456	3.24937	0.00739079	8.78829	3.57334
		162	2010	Quanzhou	0.157664	2.79492	7.81159	4.58928	10.7047	5.65103	0.584	3.47443	0.0139714	8.42661	0.690501
		162	2011	Quanzhou	0.139616	2.83774	8.05275	4.69345	10.8637	5.50228	0.593	3.86024	0.0143875	8.68135	0.726291
		162	2012	Quanzhou	0.134675	2.84212	8.07762	4.76227	10.9559	5.1775	0.604	3.66443	0.0141856	8.90395	0.767843
		162	2013	Quanzhou	0.125684	2.69821	7.28033	4.79925	11.2134	5.11266	0.616	3.2047	0.0141982	9.53134	0.784474
		162	2014	Quanzhou	0.112307	2.61599	6.8434	4.79412	11.131	5.07884	0.629	3.57867	0.0144738	9.75956	0.762911
		162	2015	Quanzhou	0.117377	2.5781	6.64662	4.93557	11.1903	5.08371	0.636	3.61829	0.0145803	10.0517	0.846563
		162	2016	Quanzhou	0.104138	2.54905	6.49764	4.94642	11.2617	5.09788	0.645	3.69725	0.0146852	10.1924	0.806718
		162	2017	Quanzhou	0.0997171	2.48477	6.17406	5.10405	11.3817	4.96567	0.657	3.52166	0.0145809	10.1425	0.871205
		162	2018	Quanzhou	0.091431	2.61013	6.81279	5.22391	11.4888	3.86205	0.666	3.32326	0.0149766	7.58355	0.889926
		162	2019	Quanzhou	0.0875199	2.52417	6.37146	5.32596	11.6445	3.81468	0.672	3.58906	0.0176612	7.38961	0.996064
		162	2020	Quanzhou	0.166608	2.43573	5.93276	5.30199	11.6593	3.82955	0.68487	3.24695	0.0198481	10.9322	1.92556
		163	2010	Rizhao	0.882287	3.15583	9.95928	4.81713	10.5155	5.4455	0.4708	3.33131	0.00695362	7.02909	3.2266
		163	2011	Rizhao	0.762264	3.28534	10.7935	4.90835	10.6737	5.31398	0.4789	3.23768	0.00725851	7.52833	3.28301
		163	2012	Rizhao	0.820741	3.18087	10.1179	5.1216	10.7758	5.28617	0.4984	3.34365	0.00770596	7.24351	3.9167
		163	2013	Rizhao	0.720796	3.02609	9.15724	5.10717	10.8538	5.39256	0.5131	2.94843	0.00784599	7.45414	3.7934
		163	2014	Rizhao	0.686395	3.04585	9.27723	5.15408	10.9393	5.39077	0.52709	3.67869	0.00892945	7.27863	3.85431
		163	2015	Rizhao	0.652053	2.99317	8.95907	5.20579	10.9701	5.37828	0.5481	3.61282	0.0102566	7.46737	3.78281
		163	2016	Rizhao	0.595216	3.06882	9.41764	5.23664	11.0406	5.36696	0.5686	3.22994	0.0100462	7.42178	3.69815
		163	2017	Rizhao	0.563871	3.24082	10.5029	5.3419	11.1428	5.3539	0.5865	3.9878	0.00807783	7.33694	3.88394
		163	2018	Rizhao	0.551874	3.10913	9.66666	5.43294	11.2296	4.16993	0.6035	3.32599	0.00768317	7.75061	4.14743
		163	2019	Rizhao	0.604767	3.19427	10.2033	5.40533	11.1021	4.20709	0.61	3.21524	0.0100275	7.80425	3.99691
		163	2020	Rizhao	0.787029	3.16087	9.9911	5.48284	11.1213	5.08422	0.61279	2.96219	0.0123313	8.50593	5.31576
		164	2010	Sanmenxia	0.262618	2.18701	4.78303	3.5682	10.5758	5.73496	0.4426	3.16554	0.00685348	5.88332	1.02796
		164	2011	Sanmenxia	0.228235	2.07879	4.32137	3.73954	10.7375	5.98347	0.46	2.96185	0.00676662	6.02828	1.04946
		164	2012	Sanmenxia	0.156835	2.07922	4.32315	3.45957	10.8279	6.03818	0.476	2.49992	0.00670654	5.84932	0.792128
		164	2013	Sanmenxia	0.146535	2.13125	4.54225	3.65132	10.8689	6.11422	0.489	3.46668	0.00613761	6.04737	0.779448
		164	2014	Sanmenxia	0.128048	2.16618	4.69234	3.55156	10.9198	6.16323	0.5036	3.17218	0.00568155	6.23441	0.706631
		164	2015	Sanmenxia	0.125582	2.1648	4.68634	3.59877	10.9274	6.22044	0.5161	3.36477	0.00580815	6.14633	0.699346
		164	2016	Sanmenxia	0.242386	2.17522	4.7316	4.26931	10.9835	6.2795	0.5311	3.9757	0.00622091	6.08677	1.42445
		164	2017	Sanmenxia	0.290067	2.18784	4.78665	4.52727	11.0663	6.22327	0.5472	2.96934	0.00720324	6.16542	1.85061
		164	2018	Sanmenxia	0.344609	2.20686	4.87024	4.78948	11.1168	6.1812	0.5629	3.37993	0.00771701	6.59851	2.31689
		164	2019	Sanmenxia	0.482418	2.37183	5.62556	5.04977	11.0584	6.31845	0.577	3.43385	0.0103743	6.72863	3.06001
		164	2020	Sanmenxia	0.361675	2.42841	5.89716	4.89645	11.178	6.37827	0.57353	3.389	0.0125328	7.09838	2.5725
		165	2010	Sanming	0.266481	2.77471	7.69899	3.79768	10.5432	4.11001	0.511	3.27399	0.00690741	5.66643	1.03797
		165	2011	Sanming	0.238936	2.63354	6.93556	3.92584	10.7868	3.91282	0.515	3.76429	0.00920837	6.14204	1.15357
		165	2012	Sanming	0.227111	2.57142	6.61221	3.96274	10.886	3.90293	0.521	3.99971	0.00908027	6.22456	1.21472
		165	2013	Sanming	0.20772	2.44243	5.96549	3.96257	10.8809	3.97768	0.536	3.89446	0.00960717	6.71901	1.2228
		165	2014	Sanming	0.209463	2.39745	5.74779	4.07633	11.0758	3.99215	0.551	4.14316	0.00968845	7.27586	1.35292
		165	2015	Sanming	0.173794	2.32936	5.42592	4.00899	11.1269	4.05786	0.563	4.08034	0.00974466	7.8598	1.17675
		165	2016	Sanming	0.156106	2.32853	5.42207	4.01825	11.2018	4.12719	0.575	3.59739	0.00966588	7.98173	1.13916
		165	2017	Sanming	0.144929	2.32524	5.40673	4.10485	11.3185	4.09794	0.59	4.07119	0.00983113	7.92045	1.18835
		165	2018	Sanming	0.126662	2.43335	5.92118	4.16926	11.4231	2.50012	0.602	3.67265	0.0105849	7.98514	1.15553
		165	2019	Sanming	0.126875	2.40988	5.8075	4.26585	11.5193	1.8158	0.609	3.91046	0.0127293	7.68937	1.27463
		165	2020	Sanming	0.206809	2.37841	5.65682	4.24023	11.5927	1.82331	0.63052	3.99417	0.0182229	8.19312	2.24417
		166	2010	Sanya	0.585802	1.47253	2.16835	3.24973	10.7493	6.36753	0.6621	3.05203	0.0533513	3.21888	1.97305
		166	2011	Sanya	0.455865	1.47993	2.1902	3.37745	10.7237	6.24038	0.6723	3.75266	0.0589256	3.04452	1.83351
		166	2012	Sanya	0.407777	1.33369	1.77873	3.3802	10.7443	6.11082	0.6832	3.40737	0.0612576	2.94444	1.86924
		166	2013	Sanya	0.458346	1.43873	2.06995	3.60066	11.0728	5.99716	0.6989	3.33534	0.0570601	4.06044	2.33862
		166	2014	Sanya	0.551423	1.46638	2.15026	3.85326	10.9075	5.86476	0.7097	3.47121	0.0616229	5.54518	2.9898
		166	2015	Sanya	0.516906	1.46719	2.15266	3.94558	10.9765	5.37109	0.72026	3.15912	0.0619028	5.47646	3.00812
		166	2016	Sanya	0.462912	1.41352	1.99804	3.92408	11.0552	5.67622	0.73896	3.50998	0.064355	4.82831	2.91848
		166	2017	Sanya	0.447842	1.37947	1.90293	4.12255	11.1531	4.50817	0.74915	3.28492	0.0638144	5.14166	3.1048
		166	2018	Sanya	0.416522	1.41903	2.01366	4.2359	11.2571	4.75685	0.75927	3.45599	0.0652436	5.39363	3.20508
		166	2019	Sanya	0.412614	1.30234	1.69608	4.33826	11.3749	5.58942	0.7626	3.21709	0.0863519	5.84064	4.41041
		166	2020	Sanya	0.368886	1.27492	1.62541	4.37281	11.1369	6.03735	0.70192	2.97434	0.0584596	6.81454	2.46515
		167	2010	Xiamen	0.60175	3.16146	9.99484	5.38455	10.974	6.32523	0.883	3.74805	0.03608	8.46274	3.48148
		167	2011	Xiamen	0.535306	3.05915	9.35839	5.49791	11.1681	6.08661	0.885	3.36811	0.0375961	8.58373	3.7654
		167	2012	Xiamen	0.526245	3.09431	9.57476	5.5901	11.2566	5.88138	0.886	3.04357	0.0392272	8.70301	4.03943
		167	2013	Xiamen	0.528856	2.94635	8.68099	5.66541	11.9395	5.94506	0.887	3.41607	0.0408971	9.02774	4.27928
		167	2014	Xiamen	0.512534	3.04215	9.2547	5.73739	11.3717	5.91581	0.888	3.29953	0.0415606	9.05637	4.40373
		167	2015	Xiamen	0.451592	3.03377	9.20376	5.72803	11.4118	5.93288	0.889	3.21218	0.0373036	9.4055	4.055
		167	2016	Xiamen	0.438513	2.94256	8.65864	5.81351	11.4854	5.96965	0.89	3.5068	0.0364663	9.4123	4.23329
		167	2017	Xiamen	0.410965	2.96848	8.8119	5.9245	11.5866	5.9135	0.891	4.02385	0.0349791	9.59172	4.39439
		167	2018	Xiamen	0.365784	2.93781	8.63075	6.01197	11.6786	5.47746	0.891	1.81162	0.0395277	9.96993	4.26428
		167	2019	Xiamen	0.339023	3.21922	10.3633	6.14452	11.8688	5.433	0.892	2.91307	0.0365133	10.0403	4.73762
		167	2020	Xiamen	0.293288	3.19683	10.2198	6.12453	11.7277	5.56613	0.89382	3.11676	0.0326811	10.2955	3.61458
		168	2010	Shantou	0.811495	2.95819	8.75089	5.33328	10.069	4.97037	0.6846	3.54395	0.00172529	8.65225	1.81809
		168	2011	Shantou	0.817462	2.77627	7.70769	5.47628	10.0688	5.1704	0.6934	3.31297	0.00173008	8.3114	1.92514
		168	2012	Shantou	0.780287	2.6507	7.02623	5.50502	10.1747	4.07436	0.695	3.27355	0.00173051	8.57659	2.04093
		168	2013	Shantou	0.683528	2.57603	6.63593	5.33654	10.275	4.08801	0.6979	2.65226	0.00175321	8.90951	1.9535
		168	2014	Shantou	0.73851	2.56376	6.57284	5.59525	10.3482	4.17048	0.6985	3.55064	0.00178232	8.76312	2.29495
		168	2015	Shantou	0.651271	2.58732	6.69421	5.61224	10.4262	4.29827	0.7022	3.18125	0.00180202	8.91878	2.19122
		168	2016	Shantou	0.207533	2.78912	7.7792	4.73978	10.5292	3.40115	0.703	3.30354	0.00193881	8.99987	0.774072
		168	2017	Shantou	0.135168	2.75849	7.60928	4.27717	10.6461	4.63525	0.7039	2.78613	0.00191951	9.16492	0.566626
		168	2018	Shantou	0.139185	2.72523	7.42685	4.6955	10.7071	3.27285	0.7041	3.30115	0.00383258	9.44399	0.620094
		168	2019	Shantou	0.128246	2.8109	7.90116	4.69924	10.772	3.28789	0.7044	2.94381	0.00240715	9.60333	0.609898
		168	2020	Shantou	0.343718	2.93701	8.62604	4.4692	10.813	3.3027	0.70727	2.73474	0.00552545	9.99693	1.70672
		169	2010	Shanwei	0.159341	2.39184	5.72088	2.71976	9.66694	6.02854	0.5418	3.12857	0.00155597	5.4848	0.252147
		169	2011	Shanwei	0.129275	2.40505	5.78426	2.80628	9.83532	5.88253	0.5455	3.3973	0.00148875	5.43372	0.240815
		169	2012	Shanwei	0.0423007	1.72729	2.98355	1.97143	9.93343	5.88038	0.546	3.23249	0.00151566	5.87493	0.0869677
		169	2013	Shanwei	0.0973373	2.81171	7.90573	2.67304	9.85377	4.95233	0.547	3.18089	0.00152635	6.74052	0.218963
		169	2014	Shanwei	0.228762	2.82045	7.95495	3.44659	10.0828	4.94517	0.547	2.51389	0.00169461	6.10479	0.545536
		169	2015	Shanwei	0.122544	2.77381	7.69402	2.96953	10.1379	4.41143	0.5503	2.31492	0.00186193	6.41182	0.309063
		169	2016	Shanwei	0.0959309	2.85812	8.16886	2.88723	10.2165	3.60063	0.5508	3.54814	0.00193177	6.44572	0.261732
		169	2017	Shanwei	0.09992	2.78454	7.75369	2.98464	10.2621	4.38676	0.5506	3.14859	0.00206374	6.79459	0.285542
		169	2018	Shanwei	0.094403	2.88953	8.34937	3.09204	10.3361	4.31618	0.5515	3.28286	0.00219201	7.8018	0.290222
		169	2019	Shanwei	0.0960028	2.79877	7.83312	3.2568	10.4901	3.96256	0.552	2.82526	0.00259469	7.82405	0.343891
		169	2020	Shanwei	0.160856	2.79098	7.78959	3.24105	10.6442	3.41053	0.56929	2.9924	0.00372097	7.89058	0.677161
		170	2010	Shangluo	0.0873061	1.58107	2.49978	1.39851	9.40993	5.80761	0.273	3.28889	0.0057352	4.09434	0.106538
		170	2011	Shangluo	0.0671358	1.67791	2.81538	1.45761	9.64924	5.26994	0.29025	3.63856	0.00560269	4.62497	0.10428
		170	2012	Shangluo	0.0588108	1.71808	2.9518	1.55066	9.8035	5.05613	0.31401	3.36363	0.00630386	4.59512	0.106303
		170	2013	Shangluo	0.0547816	1.80112	3.24402	1.76634	9.92103	4.04783	0.33559	3.33456	0.00701973	4.83628	0.119291
		170	2014	Shangluo	0.0543772	1.90111	3.61421	2.06183	10.108	3.95444	0.35511	3.69143	0.00730177	5.0626	0.133298
		170	2015	Shangluo	0.0501088	1.94446	3.78093	2.17059	10.1817	0.91725	0.37695	3.70677	0.00795834	5.90263	0.132176
		170	2016	Shangluo	0.154159	1.94893	3.79831	3.18752	10.2947	2.15597	0.39827	4.22871	0.00763882	6.81235	0.454539
		170	2017	Shangluo	0.224742	1.92891	3.72068	3.63633	10.369	2.6926	0.41744	3.71274	0.0075169	6.67708	0.714496
		170	2018	Shangluo	0.345185	1.96226	3.85045	4.08799	10.4537	2.83925	0.43835	3.86974	0.00685321	6.72863	1.19611
		170	2019	Shangluo	0.524718	2.04875	4.19736	4.46329	10.4683	3.75449	0.4607	3.96207	0.00739776	6.11589	1.84603
		170	2020	Shangluo	0.344231	2.02988	4.12042	4.24196	10.4739	3.91542	0.47805	3.90127	0.0110688	6.1506	1.24091
		171	2010	Shangqiu	0.604579	1.56236	2.44097	4.7039	9.62146	4.13458	0.2975	3.22693	0.0104816	5.93754	0.940321
		171	2011	Shangqiu	0.559102	1.64836	2.71709	4.82034	9.78577	4.43026	0.3154	3.24951	0.0104764	6.26149	0.993365
		171	2012	Shangqiu	0.509011	1.7614	3.10253	4.79839	9.85372	4.71955	0.3349	2.30569	0.0104892	5.98394	0.971359
		171	2013	Shangqiu	0.468526	2.2848	5.22033	4.81541	9.69966	4.72136	0.3502	3.19387	0.010364	6.48004	0.990375
		171	2014	Shangqiu	0.391927	2.30931	5.33292	4.75931	10.0587	4.72561	0.3649	3.50471	0.0106907	6.56386	0.916711
		171	2015	Shangqiu	0.289136	2.45576	6.03076	4.65149	10.1242	4.75022	0.3823	3.74322	0.0115763	6.85646	0.72033
		171	2016	Shangqiu	0.275773	2.52309	6.366	4.77194	10.2158	4.80439	0.4	3.78301	0.0125126	7.03791	0.753332
		171	2017	Shangqiu	0.26718	2.57087	6.60935	4.84754	10.3128	4.72665	0.4171	2.68355	0.0133916	7.43367	0.803727
		171	2018	Shangqiu	0.243665	2.37602	5.64546	4.88365	10.3943	4.67814	0.433	2.94198	0.01426	7.76004	0.794676
		171	2019	Shangqiu	0.227123	2.65913	7.07095	4.98715	10.5896	4.61302	0.4483	3.19151	0.0154369	7.76811	0.901541
		171	2020	Shangqiu	0.322188	2.67002	7.12899	4.90749	10.5306	4.54336	0.46164	2.84351	0.0158105	8.32918	1.20553
		172	2010	Shanghai	0.662351	3.90402	15.2413	7.80325	11.2395	6.04319	0.893	3.31437	0.0223908	10.7764	4.937
		172	2011	Shanghai	0.603943	3.86289	14.9219	7.86105	11.3213	6.01059	0.893	3.49478	0.0217013	10.7635	4.92067
		172	2012	Shanghai	0.590772	3.92132	15.3768	7.89743	11.3548	6.11123	0.893	3.37658	0.021117	10.679	4.9699
		172	2013	Shanghai	0.577888	3.84057	14.75	7.93721	11.9241	6.10669	0.896	3.48446	0.0206197	10.8311	5.09951
		172	2014	Shanghai	0.499506	3.75311	14.0858	7.89883	11.4863	6.09265	0.896	3.94562	0.0205368	10.7955	4.77187
		172	2015	Shanghai	0.462142	3.72617	13.8843	7.9318	11.5502	6.06055	0.876	3.74936	0.0208146	10.9722	4.7236
		172	2016	Shanghai	0.421273	3.74319	14.0115	7.97902	11.6662	6.02215	0.879	3.69994	0.0208627	11.0832	4.81188
		172	2017	Shanghai	0.386293	3.71488	13.8003	8.00979	11.7491	5.85731	0.877	3.66786	0.0209189	11.1896	4.76667
		172	2018	Shanghai	0.3442	3.74628	14.0346	8.06044	11.8129	5.76488	0.881	3.69402	0.0209211	11.4279	4.54481
		172	2019	Shanghai	0.300199	3.50063	12.2544	8.09527	11.9658	5.84467	0.881	3.46514	0.0212247	11.5131	4.61685
		172	2020	Shanghai	0.310509	3.50029	12.252	8.09852	11.9563	5.89057	0.89309	3.58709	0.021732	11.8478	4.82998
		173	2010	Shangrao	0.0547369	2.07812	4.31857	2.27056	9.52814	5.9398	0.4189	4.17131	0.00309665	5.65249	0.0749549
		173	2011	Shangrao	0.0498462	1.90869	3.6431	2.43894	9.72991	5.84717	0.4174	3.57915	0.0031192	5.37528	0.0835786
		173	2012	Shangrao	0.0458962	2.17211	4.71806	2.53124	9.85624	5.82248	0.4356	3.66662	0.00326077	5.74939	0.0874266
		173	2013	Shangrao	0.0475293	2.30449	5.31065	2.64103	9.82217	5.81624	0.4466	3.53004	0.00341536	6.32257	0.0999407
		173	2014	Shangrao	0.0425015	2.30018	5.29081	2.63306	10.0528	5.80965	0.4586	3.82295	0.0036549	6.51915	0.0985158
		173	2015	Shangrao	0.0857236	2.29442	5.26437	3.40753	10.1118	5.87514	0.4734	3.75017	0.00389665	7.33302	0.210742
		173	2016	Shangrao	0.0867042	2.13951	4.57752	3.56547	10.2034	5.9415	0.4891	3.88102	0.00426862	7.49776	0.233438
		173	2017	Shangrao	0.103406	2.15589	4.64786	3.85217	10.3015	5.93258	0.5042	2.74207	0.00463647	7.79647	0.307566
		173	2018	Shangrao	0.114637	2.16175	4.67317	4.09918	10.3907	5.92358	0.5197	3.76128	0.0047719	8.33303	0.373244
		173	2019	Shangrao	0.150006	2.26089	5.11163	4.49954	10.5143	5.91732	0.5347	3.29722	0.00564862	8.52099	0.551684
		173	2020	Shangrao	0.192132	2.18776	4.78631	4.33555	10.6073	5.95357	0.54391	3.39142	0.00663128	8.7413	0.776818
		174	2010	Shaoguan	0.500964	2.71692	7.38166	4.16813	10.043	5.35397	0.5253	3.48326	0.0110886	6.16961	1.20914
		174	2011	Shaoguan	0.416622	2.71798	7.38741	4.27622	10.2667	5.24236	0.5277	3.52659	0.0118263	6.45205	1.19403
		174	2012	Shaoguan	0.422702	2.51962	6.34846	4.38507	10.3641	4.79216	0.533	3.10557	0.0117189	7.05876	1.33569
		174	2013	Shaoguan	0.398926	2.46413	6.07194	4.38157	10.3351	4.76302	0.5373	4.05239	0.0126567	7.30787	1.39297
		174	2014	Shaoguan	0.41614	2.4991	6.2455	4.53255	10.5554	4.66489	0.538	3.74294	0.0126398	7.34601	1.59293
		174	2015	Shaoguan	0.339814	2.49901	6.24506	4.44345	10.581	3.29714	0.5429	3.86116	0.0131363	7.58376	1.33304
		174	2016	Shaoguan	0.288649	2.45761	6.03984	4.4246	10.6307	3.35328	0.5479	3.69029	0.0132079	7.72135	1.1897
		174	2017	Shaoguan	0.262272	2.47489	6.1251	4.38083	10.6445	3.38927	0.5549	3.73515	0.013023	7.30182	1.09626
		174	2018	Shaoguan	0.231619	2.55562	6.53118	4.40263	10.7138	3.61634	0.5649	3.67413	0.0120977	8.24617	1.03841
		174	2019	Shaoguan	0.241942	2.57886	6.65051	4.4577	10.6861	3.77277	0.5739	3.85249	0.0118898	8.1194	1.05227
		174	2020	Shaoguan	0.367738	2.59359	6.72669	4.49333	10.7672	3.90802	0.57343	3.54537	0.0154434	8.42814	1.73968
		175	2010	Shaoyang	0.12658	1.65977	2.75482	2.80493	9.25608	4.30559	0.3284	2.72276	0.00366653	5.97381	0.13018
		175	2011	Shaoyang	0.10226	1.76408	3.11199	2.83457	9.45697	4.18748	0.3413	3.82315	0.00416986	6.27476	0.130534
		175	2012	Shaoyang	0.102359	1.85876	3.45499	3.00225	9.5754	4.63368	0.3606	3.19743	0.00385077	6.34212	0.146816
		175	2013	Shaoyang	0.113018	1.9413	3.76863	3.2151	9.54581	4.33449	0.3804	3.33507	0.00376465	6.63068	0.177372
		175	2014	Shaoyang	0.105614	2.00072	4.00289	3.38847	9.76984	4.50779	0.3992	3.20895	0.00381652	6.83733	0.184564
		175	2015	Shaoyang	0.0829359	2.00829	4.03323	3.21644	9.86037	4.46842	0.4195	3.19223	0.00388752	7.22694	0.158409
		175	2016	Shaoyang	0.0790148	1.99066	3.96273	3.31669	9.95166	4.59379	0.4399	3.8073	0.00398935	7.32844	0.165148
		175	2017	Shaoyang	0.0798609	1.98372	3.93514	3.41476	10.0055	4.7135	0.4589	3.19894	0.00420967	7.44249	0.176229
		175	2018	Shaoyang	0.0755539	1.98689	3.94775	3.51518	10.0932	4.72947	0.4749	3.94759	0.00456333	7.88533	0.182737
		175	2019	Shaoyang	0.0676993	1.96242	3.85108	3.60565	10.2867	4.70203	0.4878	3.96759	0.00501068	6.23111	0.199508
		175	2020	Shaoyang	0.132833	1.91787	3.67823	3.63589	10.4427	4.80824	0.52134	3.42465	0.0061936	8.38549	0.455802
		176	2010	Shaoxing	0.187964	2.13215	4.54606	4.39126	11.063	5.44616	0.586	3.52356	0.0109646	9.38706	1.0694
		176	2011	Shaoxing	0.164152	1.91439	3.66489	4.41068	11.2361	5.05612	0.593	3.53043	0.011442	9.08489	1.10854
		176	2012	Shaoxing	0.146758	1.89679	3.59783	4.49006	11.3262	5.11083	0.601	3.75228	0.0120894	9.19452	1.08489
		176	2013	Shaoxing	0.576384	1.80387	3.25393	5.84671	11.4049	4.84502	0.61	3.73476	0.0156662	9.6392	4.62049
		176	2014	Shaoxing	0.54836	1.8173	3.3026	5.94113	11.3637	4.58155	0.621	3.43272	0.0162123	9.7096	4.72002
		176	2015	Shaoxing	0.430371	1.79542	3.22354	5.98759	11.4076	4.88513	0.632	2.63252	0.0168742	10.3422	3.8688
		176	2016	Shaoxing	0.39735	1.76732	3.12343	6.0631	11.4742	4.71851	0.643	4.05092	0.0180988	10.308	3.815
		176	2017	Shaoxing	0.420976	1.84297	3.39652	6.17389	11.5287	5.14787	0.655	3.76998	0.0194301	10.1516	4.26721
		176	2018	Shaoxing	0.405049	1.75414	3.07699	6.33557	11.5885	5.11254	0.68	3.30728	0.019716	10.5161	4.35772
		176	2019	Shaoxing	0.402999	1.93275	3.73551	6.36566	11.6489	4.37509	0.701	2.75026	0.0206114	10.1974	4.60696
		176	2020	Shaoxing	0.435897	2.02466	4.09927	6.52221	11.6417	0.0981244	0.70699	3.28378	0.0220688	10.4794	4.94484
		177	2010	Shenzhen	0.518187	3.88259	15.0745	6.8549	11.5795	5.71902	1	3.71418	0.00649094	10.4186	4.78694
		177	2011	Shenzhen	0.44666	3.94418	15.5565	7.17087	11.6121	5.55754	1	3.84499	0.00668781	10.5459	4.90959
		177	2012	Shenzhen	0.422803	3.98637	15.8911	7.19308	11.7219	5.54482	1	3.66993	0.0071648	10.6333	5.19117
		177	2013	Shenzhen	0.382077	3.7222	13.8548	7.23075	13.0557	5.45762	1	3.68825	0.00775254	10.8375	5.2124
		177	2014	Shenzhen	0.384988	3.80699	14.4932	7.30707	11.915	5.41089	1	3.86462	0.00813385	10.8591	5.71534
		177	2015	Shenzhen	0.338778	3.85347	14.8492	7.30012	11.9703	5.44763	1	3.93299	0.00791922	11.1487	5.21103
		177	2016	Shenzhen	0.296639	3.87677	15.0293	7.3405	12.0282	5.43986	1	3.59043	0.00771581	11.2374	4.85562
		177	2017	Shenzhen	0.262126	3.87733	15.0337	7.422	12.1202	5.40805	0.9974	3.54122	0.00643447	11.4492	4.70553
		177	2018	Shenzhen	0.241557	3.9905	15.9241	7.46562	12.1525	5.41657	0.9975	2.92144	0.00675541	11.8475	4.49156
		177	2019	Shenzhen	0.237143	3.95034	15.6052	7.53361	12.2234	5.30366	0.9952	2.89669	0.00799513	12.0204	4.75158
		177	2020	Shenzhen	0.219776	3.89821	15.1961	7.565	11.9786	5.17637	0.9983	3.15989	0.00623857	12.3123	3.44934
		178	2010	Shenyang	0.502858	3.31166	10.9671	5.69631	11.0406	6.52624	0.60464	4.16481	0.043002	8.4797	3.11257
		178	2011	Shenyang	0.437966	3.26816	10.6809	5.84715	11.1934	6.39986	0.60736	3.52212	0.0457422	8.60117	3.16733
		178	2012	Shenyang	0.424369	3.22738	10.416	5.9143	11.2958	6.32065	0.62296	3.27753	0.0448815	8.62083	3.40536
		178	2013	Shenyang	0.41803	2.89739	8.39488	5.97434	11.4975	6.22204	0.62399	3.89253	0.0464506	8.86559	3.6242
		178	2014	Shenyang	0.428565	2.81071	7.90008	5.99892	11.36	5.28716	0.62345	3.85078	0.0482314	8.7863	3.67112
		178	2015	Shenyang	0.40929	2.76739	7.65844	6.02099	11.3821	4.52052	0.62288	3.4802	0.0487314	9.05334	3.59001
		178	2016	Shenyang	0.578523	2.80594	7.87329	6.12866	11.1108	4.59238	0.62687	3.7277	0.0486721	9.18687	3.86969
		178	2017	Shenyang	0.54965	2.96039	8.76389	6.12552	11.1527	4.78074	0.63032	2.95026	0.0479595	9.19258	3.83357
		178	2018	Shenyang	0.529761	3.14624	9.89884	6.26069	11.2354	5.02051	0.63471	3.42412	0.0470361	9.4346	4.0085
		178	2019	Shenyang	0.527487	3.09974	9.60836	6.30121	11.2616	5.17607	0.65011	2.80741	0.0509722	9.58411	4.10099
		178	2020	Shenyang	0.570113	3.06144	9.37242	6.3239	11.2328	5.31065	0.84564	1.61029	0.0485277	9.95954	4.13096
		179	2010	Shiyan	0.443887	3.38773	11.4767	3.94804	9.96491	4.07104	0.463	3.24823	0.0133214	6.49375	0.978948
		179	2011	Shiyan	0.364544	3.36542	11.326	3.94531	10.1436	4.41128	0.484	3.93729	0.017891	6.19644	0.926848
		179	2012	Shiyan	0.325054	3.45414	11.9311	3.95402	10.2566	4.47656	0.501	3.72125	0.0139243	6.65801	0.925429
		179	2013	Shiyan	0.284074	3.33394	11.1152	3.92465	10.3463	4.50529	0.505	3.78654	0.0145301	7.03086	0.911693
		179	2014	Shiyan	0.282338	3.47011	12.0416	4.04899	10.4802	4.53603	0.515	4.04222	0.0147272	6.96508	1.00515
		179	2015	Shiyan	0.259038	3.45383	11.9289	4.03515	10.5566	4.74529	0.529	4.37245	0.0151599	7.19669	0.995507
		179	2016	Shiyan	0.244235	3.45781	11.9564	4.18966	10.6474	4.86741	0.541	4.05416	0.0153978	7.33889	1.0239
		179	2017	Shiyan	0.229343	3.43338	11.7881	4.42874	10.7505	4.84812	0.551	4.46125	0.0150392	7.38275	1.09526
		179	2018	Shiyan	0.213885	3.44871	11.8936	4.4705	10.844	4.83759	0.5591	3.67319	0.0150041	7.55014	1.09757
		179	2019	Shiyan	0.205319	3.38866	11.483	4.56358	10.9881	3.42732	0.565	3.91907	0.0176904	7.83874	1.21633
		179	2020	Shiyan	0.246431	3.35516	11.2571	4.53994	10.9734	3.29498	0.6183	3.79367	0.0177584	8.30968	1.48869
		180	2010	Shijiazhuang	0.433064	3.14863	9.91387	5.21171	10.4316	3.90392	0.5081	3.47576	0.03665	7.67647	1.4475
		180	2011	Shijiazhuang	0.405219	3.07749	9.47096	5.36196	10.5946	4.07924	0.5201	2.72732	0.0377674	7.79482	1.60935
		180	2012	Shijiazhuang	0.370656	2.91602	8.50315	5.37213	10.6817	4.7872	0.5347	3.17919	0.0380842	7.91608	1.60604
		180	2013	Shijiazhuang	0.359384	2.97541	8.85308	5.45565	10.7891	4.83512	0.5572	3.92694	0.038006	8.25764	1.66472
		180	2014	Shijiazhuang	0.467796	2.99263	8.95581	5.78907	10.799	4.80738	0.5617	3.87867	0.0370716	8.36194	2.27824
		180	2015	Shijiazhuang	0.45302	3.01689	9.10162	6.03508	10.8404	4.87917	0.583	3.77606	0.0392266	8.60776	2.30311
		180	2016	Shijiazhuang	0.395737	2.98387	8.9035	6.33988	10.9183	4.92596	0.5996	3.50816	0.0409669	8.85609	2.17516
		180	2017	Shijiazhuang	0.408135	2.91495	8.49693	6.15389	10.9512	5.03327	0.6164	3.85962	0.0423437	8.91959	2.31717
		180	2018	Shijiazhuang	0.403305	2.96913	8.81574	5.97903	10.9281	5.10097	0.6316	3.75486	0.044069	9.34032	2.23999
		180	2019	Shijiazhuang	0.46562	2.83311	8.02653	6.19913	10.8754	5.27277	0.6441	3.34155	0.0483238	9.53264	2.45236
		180	2020	Shijiazhuang	0.600812	2.82113	7.95877	6.33766	10.8773	5.41934	0.70196	3.6017	0.0519103	9.92808	3.17244
		181	2010	Shizuishan	3.38496	2.42824	5.89636	5.04237	10.6253	3.22645	0.6942	3.58513	0.00890509	3.63759	13.9029
		181	2011	Shizuishan	2.93394	2.42978	5.90383	5.14876	10.8273	2.2053	0.7	3.89023	0.00936248	3.80666	14.7085
		181	2012	Shizuishan	2.56756	2.87089	8.24204	5.16384	10.9253	1.97127	0.7058	4.12368	0.00890372	4.8752	14.1939
		181	2013	Shizuishan	2.16022	2.81226	7.90883	5.105	10.9678	1.66518	0.7125	3.50704	0.00952456	5.2575	12.7013
		181	2014	Shizuishan	2.10888	2.87089	8.24204	5.17078	11.0186	1.67048	0.7225	3.42436	0.0100971	5.2832	12.7527
		181	2015	Shizuishan	1.7095	2.64934	8.23312	5.08135	11.0324	1.67573	0.7367	3.49032	0.00984137	5.31812	10.4648
		181	2016	Shizuishan	1.62046	2.88297	8.31151	5.07502	11.0803	1.68098	0.74409	3.59624	0.0108301	5.56452	10.4669
		181	2017	Shizuishan	1.52933	2.84033	8.06747	5.08924	11.1118	1.6862	0.7524	3.87782	0.0111544	7.22184	10.1894
		181	2018	Shizuishan	1.48618	2.74979	7.56137	5.16599	11.2304	1.69137	0.7525	4.53362	0.0123048	6.56386	11.1947
		181	2019	Shizuishan	1.67433	2.41111	5.81346	5.08034	11.0587	1.69653	0.7534	4.12057	0.0132163	6.51175	10.6165
		181	2020	Shizuishan	2.78993	2.38839	5.70442	5.10968	11.1856	1.70167	0.78667	3.97471	0.0166893	4.46591	20.1619
		182	2010	Shuangyashan	0.80965	2.67933	7.17882	3.22238	10.1741	2.78717	0.6378	3.19192	0.00154383	4.39445	2.19407
		182	2011	Shuangyashan	0.417942	1.25496	1.57492	3.30841	10.4108	3.7815	0.6398	2.84297	0.00257447	5.38907	1.38822
		182	2012	Shuangyashan	0.390309	1.29905	1.68752	3.35064	10.5318	3.80611	0.6429	3.12371	0.00271383	6.41673	1.46329
		182	2013	Shuangyashan	0.421346	1.43528	2.06002	3.39283	10.5189	3.95056	0.642	3.26424	0.00138267	6.38012	1.55928
		182	2014	Shuangyashan	0.563054	1.94591	3.78658	3.40958	10.2738	3.66078	0.6431	3.31536	0.00233617	5.63479	1.63079
		182	2015	Shuangyashan	0.958387	1.39454	1.94475	4.09034	10.2832	1.35444	0.6375	3.34497	0.0145631	5.68358	2.80212
		182	2016	Shuangyashan	0.926145	1.71896	2.95484	4.09083	10.3076	3.24427	0.6468	4.012	0.0152267	5.22036	2.77461
[truncated: 1,038 more rows]

## Sheet: industry heterogeneity
The data of the collaborative agglomeration of manufacturing and high-end productive service industries																The data of the collaborative agglomeration of manufacturing and low-end productive service industries
id	year	city	CEI	COA(High-end)	COA^2(High-end)	EI	PGDP	FD	UR	ER	HC			id	year	city	CEI	COA(low-end)	COA^2(low-end)	EI	PGDP	FD	UR	ER	HC
1	2010	Ankang	0.291767	3.20048	10.2431	2.65384	9.42771	2.53952	0.346	2.46422	0.00618709			1	2010	Ankang	0.291767	2.19007	4.7964	2.65384	9.42771	2.53952	0.346	2.46422	0.00618709
1	2011	Ankang	0.233182	3.14709	9.90415	2.71007	9.64711	2.6686	0.35925	3.05976	0.00700118			1	2011	Ankang	0.233182	2.22421	4.94711	2.71007	9.64711	2.6686	0.35925	3.05976	0.00700118
1	2012	Ankang	0.205728	1.02529	1.05122	2.83136	9.84575	2.2969	0.37984	3.37669	0.0073747			1	2012	Ankang	0.205728	2.18174	4.75999	2.83136	9.84575	2.2969	0.37984	3.37669	0.0073747
1	2013	Ankang	0.206306	2.92239	8.54034	3.06913	9.88471	3.458	0.39705	3.86691	0.00763952			1	2013	Ankang	0.206306	2.20904	4.87985	3.06913	9.88471	3.458	0.39705	3.86691	0.00763952
1	2014	Ankang	0.178303	2.8252	7.98175	3.11303	10.1703	3.3225	0.41129	3.70147	0.0079084			1	2014	Ankang	0.178303	2.22232	4.93871	3.11303	10.1703	3.3225	0.41129	3.70147	0.0079084
1	2015	Ankang	0.150083	2.75882	7.61107	3.16521	10.2817	0.604589	0.42775	3.79076	0.00799962			1	2015	Ankang	0.150083	2.22775	4.96285	3.16521	10.2817	0.604589	0.42775	3.79076	0.00799962
1	2016	Ankang	0.152029	2.73448	7.4774	3.25722	10.3663	1.92118	0.44321	4.21236	0.007907			1	2016	Ankang	0.152029	2.19828	4.83243	3.25722	10.3663	1.92118	0.44321	4.21236	0.007907
1	2017	Ankang	0.142173	2.58677	6.69139	3.36089	10.5095	2.47042	0.45599	4.3299	0.00845209			1	2017	Ankang	0.142173	2.19182	4.80409	3.36089	10.5095	2.47042	0.45599	4.3299	0.00845209
1	2018	Ankang	0.143414	2.48007	6.15073	3.48296	10.6583	3.08065	0.47048	4.14369	0.00861479			1	2018	Ankang	0.143414	2.14601	4.60535	3.48296	10.6583	3.08065	0.47048	4.14369	0.00861479
1	2019	Ankang	0.158073	2.5045	6.27254	3.58234	10.6974	3.3738	0.48633	4.29736	0.00945007			1	2019	Ankang	0.158073	2.11949	4.49222	3.58234	10.6974	3.3738	0.48633	4.29736	0.00945007
1	2020	Ankang	0.229559	2.517	6.3353	3.60539	10.6777	3.67591	0.49799	3.85749	0.00947108			1	2020	Ankang	0.229559	2.11932	4.49151	3.60539	10.6777	3.67591	0.49799	3.85749	0.00947108
2	2010	Anqing	0.454047	2.71646	7.37915	4.63516	9.83113	5.09079	0.368	3.5256	0.00684873			2	2010	Anqing	0.454047	2.30081	5.29371	4.63516	9.83113	5.09079	0.368	3.5256	0.00684873
2	2011	Anqing	0.409884	2.66876	7.12228	4.73618	10.0386	4.98352	0.381	3.46992	0.00715907			2	2011	Anqing	0.409884	2.27993	5.19807	4.73618	10.0386	4.98352	0.381	3.46992	0.00715907
2	2012	Anqing	0.350143	2.64077	6.97367	4.65927	10.15	5.0282	0.396	3.6677	0.00763985			2	2012	Anqing	0.350143	2.26208	5.11701	4.65927	10.15	5.0282	0.396	3.6677	0.00763985
2	2013	Anqing	0.404699	2.74058	7.5108	4.89921	10.0346	5.28971	0.4096	3.25398	0.00765169			2	2013	Anqing	0.404699	2.70911	7.33927	4.89921	10.0346	5.28971	0.4096	3.25398	0.00765169
2	2014	Anqing	0.375318	2.78127	7.73546	5.07113	10.2684	4.67347	0.4223	3.61883	0.00777418			2	2014	Anqing	0.375318	2.70477	7.31577	5.07113	10.2684	4.67347	0.4223	3.61883	0.00777418
2	2015	Anqing	0.388	2.83689	8.04793	5.05173	10.345	4.39699	0.4587	3.53875	0.00904843			2	2015	Anqing	0.388	2.68424	7.20513	5.05173	10.345	4.39699	0.4587	3.53875	0.00904843
2	2016	Anqing	0.302785	2.80653	7.8766	5.07305	10.4131	4.37457	0.4719	3.24142	0.00869536			2	2016	Anqing	0.302785	2.65833	7.06673	5.07305	10.4131	4.37457	0.4719	3.24142	0.00869536
2	2017	Anqing	0.168071	2.73995	7.50733	4.13795	10.5167	4.34913	0.4857	3.36923	0.00807146			2	2017	Anqing	0.168071	2.63742	6.95597	4.13795	10.5167	4.34913	0.4857	3.36923	0.00807146
2	2018	Anqing	0.150901	2.44355	5.97091	4.24776	10.6235	4.48838	0.4922	3.80533	0.00797497			2	2018	Anqing	0.150901	2.46522	6.0773	4.24776	10.6235	4.48838	0.4922	3.80533	0.00797497
2	2019	Anqing	0.141413	2.56961	6.60292	4.38986	10.8312	4.50884	0.4998	3.32538	0.00901715			2	2019	Anqing	0.141413	2.73865	7.50018	4.38986	10.8312	4.50884	0.4998	3.32538	0.00901715
2	2020	Anqing	0.190114	2.44918	5.99849	4.53077	10.9799	4.52889	0.55396	3.05971	0.0119604			2	2020	Anqing	0.190114	2.73837	7.49867	4.53077	10.9799	4.52889	0.55396	3.05971	0.0119604
3	2010	Anshun	0.817118	2.61506	6.83854	3.50858	9.21523	4.27548	0.30038	3.4429	0.0050213			3	2010	Anshun	0.817118	2.43001	5.90496	3.50858	9.21523	4.27548	0.30038	3.4429	0.0050213
3	2011	Anshun	0.68025	2.70338	7.30828	3.64395	9.43092	4.54531	0.3161	3.35256	0.00554912			3	2011	Anshun	0.68025	2.71438	7.36787	3.64395	9.43092	4.54531	0.3161	3.35256	0.00554912
3	2012	Anshun	0.642039	2.74467	7.5332	3.7582	9.64562	4.53699	0.3225	2.50875	0.00574888			3	2012	Anshun	0.642039	2.68646	7.21708	3.7582	9.64562	4.53699	0.3225	2.50875	0.00574888
3	2013	Anshun	0.572185	2.7533	7.58066	3.85701	9.61621	4.76202	0.3621	3.49223	0.00569224			3	2013	Anshun	0.572185	2.70272	7.30467	3.85701	9.61621	4.76202	0.3621	3.49223	0.00569224
3	2014	Anshun	0.476691	2.68513	7.20992	3.8362	10.0243	4.78031	0.38772	3.44857	0.00569039			3	2014	Anshun	0.476691	2.66887	7.12288	3.8362	10.0243	4.78031	0.38772	3.44857	0.00569039
3	2015	Anshun	0.446011	2.76896	7.66713	4.04769	10.206	4.80329	0.41478	3.66183	0.00599308			3	2015	Anshun	0.446011	2.62372	6.88391	4.04769	10.206	4.80329	0.41478	3.66183	0.00599308
3	2016	Anshun	0.372784	2.73783	7.49571	4.05568	10.3161	5.02214	0.44808	3.99648	0.00673495			3	2016	Anshun	0.372784	2.75724	7.6024	4.05568	10.3161	5.02214	0.44808	3.99648	0.00673495
3	2017	Anshun	0.335411	2.43404	5.92457	4.16888	10.4442	5.15181	0.47411	3.52595	0.00732341			3	2017	Anshun	0.335411	2.71201	7.35499	4.16888	10.4442	5.15181	0.47411	3.52595	0.00732341
3	2018	Anshun	0.311449	2.55705	6.53849	4.22582	10.4958	4.3072	0.49751	3.50008	0.0081807			3	2018	Anshun	0.311449	2.61097	6.81716	4.22582	10.4958	4.3072	0.49751	3.50008	0.0081807
3	2019	Anshun	0.315655	2.49093	6.20471	4.31579	10.5758	4.50635	0.5299	3.55296	0.00909629			3	2019	Anshun	0.315655	2.50989	6.29954	4.31579	10.5758	4.50635	0.5299	3.55296	0.00909629
3	2020	Anshun	0.395296	2.44969	6.00096	4.35196	10.5754	4.67236	0.46559	2.88164	0.00941053			3	2020	Anshun	0.395296	2.6284	6.90848	4.35196	10.5754	4.67236	0.46559	2.88164	0.00941053
4	2010	Anyang	0.878914	2.56338	6.57091	5.5189	10.1397	4.38447	0.386	3.47129	0.0092603			4	2010	Anyang	0.878914	2.52227	6.36184	5.5189	10.1397	4.38447	0.386	3.47129	0.0092603
4	2011	Anyang	0.835736	2.5406	6.45464	5.60058	10.2683	4.21757	0.4049	2.82141	0.0100398			4	2011	Anyang	0.835736	2.54119	6.45766	5.60058	10.2683	4.21757	0.4049	2.82141	0.0100398
4	2012	Anyang	0.725976	2.36424	5.58964	5.5085	10.3295	4.85357	0.4243	3.16572	0.0111875			4	2012	Anyang	0.725976	2.51314	6.31588	5.5085	10.3295	4.85357	0.4243	3.16572	0.0111875
4	2013	Anyang	0.731364	2.47804	6.14066	5.56373	10.2388	4.94869	0.438	3.26329	0.0122361			4	2013	Anyang	0.731364	2.60113	6.76587	5.56373	10.2388	4.94869	0.438	3.26329	0.0122361
4	2014	Anyang	0.737046	2.40401	5.77929	5.6312	10.4691	4.99629	0.4525	3.5778	0.0132077			4	2014	Anyang	0.737046	2.61803	6.85408	5.6312	10.4691	4.99629	0.4525	3.5778	0.0132077
4	2015	Anyang	0.633278	2.23283	4.98553	5.62335	10.514	5.09446	0.4682	3.45272	0.0142309			4	2015	Anyang	0.633278	2.58781	6.69675	5.62335	10.514	5.09446	0.4682	3.45272	0.0142309
4	2016	Anyang	0.549745	2.28594	5.2255	5.61277	10.5867	5.10512	0.4851	3.56857	0.0152528			4	2016	Anyang	0.549745	2.55683	6.53736	5.61277	10.5867	5.10512	0.4851	3.56857	0.0152528
4	2017	Anyang	0.519644	2.39837	5.75217	5.66885	10.6884	5.02191	0.502	3.9757	0.0163695			4	2017	Anyang	0.519644	2.59318	6.72461	5.66885	10.6884	5.02191	0.502	3.9757	0.0163695
4	2018	Anyang	0.511741	2.32006	5.38268	5.75167	10.7461	4.98895	0.5175	3.82919	0.0175014			4	2018	Anyang	0.511741	2.58715	6.69337	5.75167	10.7461	4.98895	0.5175	3.82919	0.0175014
4	2019	Anyang	0.618439	2.16699	4.69585	5.8584	10.669	5.1461	0.5325	3.84799	0.0189744			4	2019	Anyang	0.618439	2.23387	4.99016	5.8584	10.669	5.1461	0.5325	3.84799	0.0189744
4	2020	Anyang	0.639952	2.31365	5.35297	5.79943	10.6498	5.17316	0.53102	3.36279	0.0197706			4	2020	Anyang	0.639952	2.36217	5.57984	5.79943	10.6498	5.17316	0.53102	3.36279	0.0197706
5	2010	Anshan	0.795487	2.78046	7.73098	5.36899	10.9755	5.66741	0.47214	2.51111	0.00993417			5	2010	Anshan	0.795487	2.77251	7.68684	5.36899	10.9755	5.66741	0.47214	2.51111	0.00993417
5	2011	Anshan	0.673122	2.80356	7.85997	5.38071	11.1306	5.69666	0.47011	2.78731	0.0106561			5	2011	Anshan	0.673122	2.69233	7.24865	5.38071	11.1306	5.69666	0.47011	2.78731	0.0106561
5	2012	Anshan	0.657584	2.91732	8.51078	5.37172	11.1449	5.80621	0.46666	3.72489	0.0103905			5	2012	Anshan	0.657584	2.69864	7.28263	5.37172	11.1449	5.80621	0.46666	3.72489	0.0103905
5	2013	Anshan	0.647612	2.95077	8.70705	5.41066	11.2246	5.79218	0.46489	3.21372	0.010726			5	2013	Anshan	0.647612	3.12668	9.77611	5.41066	11.2246	5.79218	0.46489	3.21372	0.010726
5	2014	Anshan	0.706745	2.97913	8.87524	5.43094	11.1104	6.01711	0.46238	3.1052	0.0101541			5	2014	Anshan	0.706745	3.05582	9.33803	5.43094	11.1104	6.01711	0.46238	3.1052	0.0101541
5	2015	Anshan	0.666086	2.7977	7.8271	5.41159	11.0777	3.27785	0.48139	2.98143	0.00979427			5	2015	Anshan	0.666086	3.05561	9.33675	5.41159	11.0777	3.27785	0.48139	2.98143	0.00979427
5	2016	Anshan	1.33852	2.82905	8.00351	5.64087	10.6098	2.56243	0.48076	3.61347	0.00945744			5	2016	Anshan	1.33852	2.90709	8.45115	5.64087	10.6098	2.56243	0.48076	3.61347	0.00945744
5	2017	Anshan	1.32154	2.69307	7.25263	5.78048	10.7097	2.88815	0.47878	2.39771	0.0098439			5	2017	Anshan	1.32154	2.91266	8.48358	5.78048	10.7097	2.88815	0.47878	2.39771	0.0098439
5	2018	Anshan	1.21891	2.62316	6.88099	5.89056	10.757	2.77017	0.47683	3.12098	0.00871949			5	2018	Anshan	1.21891	2.84433	8.09019	5.89056	10.757	2.77017	0.47683	3.12098	0.00871949
5	2019	Anshan	1.25987	2.49658	6.2329	5.93847	10.8021	2.04696	0.47663	2.85113	0.00879543			5	2019	Anshan	1.25987	2.81328	7.91456	5.93847	10.8021	2.04696	0.47663	2.85113	0.00879543
5	2020	Anshan	1.17468	2.44322	5.9693	5.92386	10.8594	4.91015	0.74699	3.78912	0.0106931			5	2020	Anshan	1.17468	2.80702	7.87937	5.92386	10.8594	4.91015	0.74699	3.78912	0.0106931
6	2010	Bayan nur	0.233988	2.71015	7.34491	2.79043	10.4762	3.96934	0.37695	3.19923	0.00445116			6	2010	Bayan nur	0.233988	2.35784	5.55939	2.79043	10.4762	3.96934	0.37695	3.19923	0.00445116
6	2011	Bayan nur	0.209753	2.63556	6.9462	3.04164	10.6717	3.84692	0.43865	3.3464	0.00431732			6	2011	Bayan nur	0.209753	2.30992	5.33574	3.04164	10.6717	3.84692	0.43865	3.3464	0.00431732
6	2012	Bayan nur	0.19226	2.67908	7.1775	3.12302	10.7957	5.31219	0.4489	3.65907	0.0045363			6	2012	Bayan nur	0.19226	2.40226	5.77087	3.12302	10.7957	5.31219	0.4489	3.65907	0.0045363
6	2013	Bayan nur	0.267405	2.90815	8.45735	3.41955	10.7281	4.13331	0.33022	3.16663	0.00481324			6	2013	Bayan nur	0.267405	2.40021	5.761	3.41955	10.7281	4.13331	0.33022	3.16663	0.00481324
6	2014	Bayan nur	0.212488	2.95335	8.72225	3.19189	10.8565	4.2784	0.51737	3.90858	0.00513218			6	2014	Bayan nur	0.212488	2.35722	5.5565	3.19189	10.8565	4.2784	0.51737	3.90858	0.00513218
6	2015	Bayan nur	0.236889	2.9746	8.84822	3.38391	10.878	4.68496	0.52573	3.40615	0.00586941			6	2015	Bayan nur	0.236889	2.33096	5.43336	3.38391	10.878	4.68496	0.52573	3.40615	0.00586941
6	2016	Bayan nur	0.189133	2.85079	8.12699	3.17675	10.9056	4.69907	0.53428	3.45883	0.00630109			6	2016	Bayan nur	0.189133	2.31785	5.37243	3.17675	10.9056	4.69907	0.53428	3.45883	0.00630109
6	2017	Bayan nur	0.158344	1.9096	3.64656	2.99588	10.8461	5.06164	0.54173	4.0037	0.00679131			6	2017	Bayan nur	0.158344	2.38148	5.67145	2.99588	10.8461	5.06164	0.54173	4.0037	0.00679131
6	2018	Bayan nur	0.18018	1.27236	1.61891	3.00848	10.783	5.32717	0.54862	4.27144	0.003184			6	2018	Bayan nur	0.18018	2.35907	5.5652	3.00848	10.783	5.32717	0.54862	4.27144	0.003184
6	2019	Bayan nur	0.180928	1.02746	1.05568	3.02191	10.8536	5.3278	0.55579	4.3551	0.00666411			6	2019	Bayan nur	0.180928	2.25582	5.08872	3.02191	10.8536	5.3278	0.55579	4.3551	0.00666411
6	2020	Bayan nur	0.689883	2.9603	8.7634	3.13906	10.944	5.32843	0.5974	4.24235	0.00718766			6	2020	Bayan nur	0.689883	2.35168	5.53042	3.13906	10.944	5.32843	0.5974	4.24235	0.00718766
7	2010	Bazhong	0.119108	2.80689	7.87861	2.12625	9.06161	1.24072	0.293	3.05989	4.8724e-05			7	2010	Bazhong	0.119108	2.33095	5.43331	2.12625	9.06161	1.24072	0.293	3.05989	4.8724e-05
7	2011	Bazhong	0.106025	2.30098	5.29453	2.23524	9.25273	2.81121	0.3126	3.68028	5.1573e-05			7	2011	Bazhong	0.106025	2.1351	4.55866	2.23524	9.25273	2.81121	0.3126	3.68028	5.1573e-05
7	2012	Bazhong	0.121088	2.38616	5.69377	2.64844	9.3778	2.93312	0.3322	2.01836	5.44152e-05			7	2012	Bazhong	0.121088	2.10959	4.45039	2.64844	9.3778	2.93312	0.3322	2.01836	5.44152e-05
7	2013	Bazhong	0.169865	2.30174	5.298	2.91744	9.27472	3.17203	0.3477	3.11938	6.9637e-05			7	2013	Bazhong	0.169865	2.11436	4.4705	2.91744	9.27472	3.17203	0.3477	3.11938	6.9637e-05
7	2014	Bazhong	0.188944	2.23251	4.98409	3.0492	9.52923	3.36472	0.3612	2.80235	0.000244123			7	2014	Bazhong	0.188944	2.16666	4.69442	3.0492	9.52923	3.36472	0.3612	2.80235	0.000244123
7	2015	Bazhong	0.125683	2.14746	4.6116	2.94555	9.62086	3.45822	0.3752	2.98929	0.000716818			7	2015	Bazhong	0.125683	2.09673	4.39626	2.94555	9.62086	3.45822	0.3752	2.98929	0.000716818
7	2016	Bazhong	0.170324	2.11982	4.49366	3.26786	9.70595	3.22132	0.391	3.15217	0.00109863			7	2016	Bazhong	0.170324	2.07982	4.32563	3.26786	9.70595	3.22132	0.391	3.15217	0.00109863
7	2017	Bazhong	0.186383	2.06274	4.25491	3.47523	9.80632	2.8164	0.4054	3.41412	0.0015223			7	2017	Bazhong	0.186383	2.07056	4.2872	3.47523	9.80632	2.8164	0.4054	3.41412	0.0015223
7	2018	Bazhong	0.193042	2.05268	4.2135	3.62274	9.87601	1.812	0.4185	3.64446	0.00164208			7	2018	Bazhong	0.193042	2.15207	4.63141	3.62274	9.87601	1.812	0.4185	3.64446	0.00164208
7	2019	Bazhong	0.208966	1.94492	3.78271	3.85365	10.0308	1.97579	0.4335	3.19168	0.0021237			7	2019	Bazhong	0.208966	2.20949	4.88183	3.85365	10.0308	1.97579	0.4335	3.19168	0.0021237
7	2020	Bazhong	0.204256	1.86749	3.48753	3.81307	10.2382	2.11648	0.46125	3.2306	0.00296347			7	2020	Bazhong	0.204256	2.37366	5.63424	3.81307	10.2382	2.11648	0.46125	3.2306	0.00296347
8	2010	Baicheng	0.186671	2.61484	6.83739	1.9767	9.99757	4.77785	0.39987	2.91073	0.00862093			8	2010	Baicheng	0.186671	2.60829	6.80317	1.9767	9.99757	4.77785	0.39987	2.91073	0.00862093
8	2011	Baicheng	0.179266	2.4194	5.85351	2.37879	10.2173	4.6328	0.39898	3.67364	0.0091895			8	2011	Baicheng	0.179266	2.57233	6.61691	2.37879	10.2173	4.6328	0.39898	3.67364	0.0091895
8	2012	Baicheng	0.188552	2.38027	5.66569	2.55779	10.328	4.65684	0.40081	2.65342	0.00946398			8	2012	Baicheng	0.188552	2.54907	6.49774	2.55779	10.328	4.65684	0.40081	2.65342	0.00946398
8	2013	Baicheng	0.175162	2.99013	8.9409	2.61601	10.4571	4.72448	0.40012	3.97224	0.00965477			8	2013	Baicheng	0.175162	2.44888	5.99703	2.61601	10.4571	4.72448	0.40012	3.97224	0.00965477
8	2014	Baicheng	0.219202	1.07643	1.1587	2.92315	10.4512	4.8536	0.39909	3.87427	0.00990474			8	2014	Baicheng	0.219202	2.33887	5.47032	2.92315	10.4512	4.8536	0.39909	3.87427	0.00990474
8	2015	Baicheng	0.315109	2.74135	7.51501	3.42827	10.4793	4.96004	0.43138	4.25122	0.0100661			8	2015	Baicheng	0.315109	2.36074	5.57309	3.42827	10.4793	4.96004	0.43138	4.25122	0.0100661
8	2016	Baicheng	0.420799	2.65525	7.05037	3.76691	10.4883	5.11882	0.44456	4.375	0.0103194			8	2016	Baicheng	0.420799	2.34657	5.50641	3.76691	10.4883	5.11882	0.44456	4.375	0.0103194
8	2017	Baicheng	0.520646	2.66804	7.11842	3.95074	10.4303	7.05191	0.4421	4.60047	0.0106283			8	2017	Baicheng	0.520646	2.30783	5.32607	3.95074	10.4303	7.05191	0.4421	4.60047	0.0106283
8	2018	Baicheng	0.653026	2.59076	6.71202	4.10577	10.3688	2.47744	0.4402	4.25248	0.0108244			8	2018	Baicheng	0.653026	2.25072	5.06572	4.10577	10.3688	2.47744	0.4402	4.25248	0.0108244
8	2019	Baicheng	0.831409	2.60514	6.78677	4.231	10.1651	1.00745	0.4388	4.07036	0.0125948			8	2019	Baicheng	0.831409	2.23297	4.98617	4.231	10.1651	1.00745	0.4388	4.07036	0.0125948
8	2020	Baicheng	0.647229	2.54455	6.47474	4.27472	10.2121	0.0981244	0.54194	4.03013	0.00183871			8	2020	Baicheng	0.647229	2.25989	5.10709	4.27472	10.2121	0.0981244	0.54194	4.03013	0.00183871
9	2010	Baishan	0.528611	3.00998	9.05995	3.29437	10.42	5.35478	0.68726	3.42268	0.00280241			9	2010	Baishan	0.528611	2.36317	5.58456	3.29437	10.42	5.35478	0.68726	3.42268	0.00280241
9	2011	Baishan	0.446176	3.08343	9.50752	3.35105	10.6292	5.2346	0.6882	3.86207	0.00123406			9	2011	Baishan	0.446176	2.28477	5.22017	3.35105	10.6292	5.2346	0.6882	3.86207	0.00123406
9	2012	Baishan	0.381448	2.44188	5.9628	3.31124	10.8229	4.42121	0.69383	3.7804	0.000936037			9	2012	Baishan	0.381448	2.27319	5.16737	3.31124	10.8229	4.42121	0.69383	3.7804	0.000936037
9	2013	Baishan	0.352202	2.45371	6.02072	3.25703	10.8789	5.26511	0.70314	3.61221	0.000735433			9	2013	Baishan	0.352202	2.24117	5.02284	3.25703	10.8789	5.26511	0.70314	3.61221	0.000735433
9	2014	Baishan	0.357466	2.45623	6.03304	3.30646	10.8837	5.38927	0.69381	3.68833	0.000907656			9	2014	Baishan	0.357466	2.2302	4.97381	3.30646	10.8837	5.38927	0.69381	3.68833	0.000907656
9	2015	Baishan	0.337577	2.41849	5.84909	3.28563	10.8806	5.52564	0.7312	4.2464	0.0012049			9	2015	Baishan	0.337577	2.23904	5.01329	3.28563	10.8806	5.52564	0.7312	4.2464	0.0012049
9	2016	Baishan	0.2408	2.39368	5.7297	3.25503	10.9404	5.65499	0.74934	4.21935	0.00138716			9	2016	Baishan	0.2408	2.25452	5.08284	3.25503	10.9404	5.65499	0.74934	4.21935	0.00138716
9	2017	Baishan	0.304806	2.39956	5.7579	3.29078	10.937	4.96593	0.76749	4.69965	0.00121667			9	2017	Baishan	0.304806	2.49979	6.24897	3.29078	10.937	4.96593	0.76749	4.69965	0.00121667
9	2018	Baishan	0.270159	2.51398	6.32011	3.23606	10.9337	0.157004	0.78564	3.99237	0.00102794			9	2018	Baishan	0.270159	2.4189	5.85106	3.23606	10.9337	0.157004	0.78564	3.99237	0.00102794
9	2019	Baishan	0.338959	2.38629	5.69437	3.22657	10.6861	0.0981244	0.80379	4.27618	0.00208663			9	2019	Baishan	0.338959	2.00257	4.01027	3.22657	10.6861	0.0981244	0.80379	4.27618	0.00208663
9	2020	Baishan	0.497829	2.35243	5.53393	3.22926	10.6924	0.0981244	0.8	4.03224	0.00384947			9	2020	Baishan	0.497829	2.06982	4.28418	3.22926	10.6924	0.0981244	0.8	4.03224	0.00384947
10	2010	Baiyin	2.17267	2.67248	7.14216	4.57186	9.78019	3.80229	0.3948	3.13342	0.000730994			10	2010	Baiyin	2.17267	2.34561	5.50187	4.57186	9.78019	3.80229	0.3948	3.13342	0.000730994
10	2011	Baiyin	1.85808	2.68028	7.18389	4.6749	9.93595	3.98619	0.405	3.43787	0.000779782			10	2011	Baiyin	1.85808	2.24246	5.02862	4.6749	9.93595	3.98619	0.405	3.43787	0.000779782
10	2012	Baiyin	1.50893	2.62198	6.87476	4.64328	10.1375	1.50245	0.4154	3.50872	0.00170719			10	2012	Baiyin	1.50893	2.41654	5.83968	4.64328	10.1375	1.50245	0.4154	3.50872	0.00170719
10	2013	Baiyin	1.46719	2.50534	6.27673	4.69034	10.1726	2.64026	0.4323	3.35819	0.00128022			10	2013	Baiyin	1.46719	2.37382	5.63502	4.69034	10.1726	2.64026	0.4323	3.35819	0.00128022
10	2014	Baiyin	1.36298	2.49525	6.22629	4.63167	10.1725	3.15875	0.4493	3.13833	0.00154598			10	2014	Baiyin	1.36298	2.33405	5.44778	4.63167	10.1725	3.15875	0.4493	3.13833	0.00154598
10	2015	Baiyin	1.21841	2.46657	6.08396	4.59605	10.1429	3.49849	0.4653	3.40318	0.00176326			10	2015	Baiyin	1.21841	2.32312	5.39688	4.59605	10.1429	3.49849	0.4653	3.40318	0.00176326
10	2016	Baiyin	0.957741	2.47248	6.11318	4.36676	10.1586	3.75161	0.4791	2.9376	0.00214286			10	2016	Baiyin	0.957741	2.33655	5.45945	4.36676	10.1586	3.75161	0.4791	2.9376	0.00214286
10	2017	Baiyin	0.911257	2.44978	6.0014	4.41203	10.1716	3.95343	0.4932	3.24428	0.00217602			10	2017	Baiyin	0.911257	2.35562	5.54893	4.41203	10.1716	3.95343	0.4932	3.24428	0.00217602
10	2018	Baiyin	0.859489	2.28241	5.20938	4.42134	10.2936	4.12128	0.5062	3.48851	0.0023717			10	2018	Baiyin	0.859489	2.21182	4.89217	4.42134	10.2936	4.12128	0.5062	3.48851	0.0023717
10	2019	Baiyin	0.896566	2.20744	4.87279	4.40177	10.2396	4.26497	0.5143	3.54329	0.00283778			10	2019	Baiyin	0.896566	2.208	4.87528	4.40177	10.2396	4.26497	0.5143	3.54329	0.00283778
10	2020	Baiyin	1.40753	2.14839	4.6156	4.35164	10.3951	4.39058	0.56291	3.84921	0.00413775			10	2020	Baiyin	1.40753	2.21766	4.91802	4.35164	10.3951	4.39058	0.56291	3.84921	0.00413775
11	2010	Baise	0.528288	2.48719	6.1861	3.95032	9.66852	3.29437	0.266	3.69027	0.00742587			11	2010	Baise	0.528288	2.46979	6.09989	3.95032	9.66852	3.29437	0.266	3.69027	0.00742587
11	2011	Baise	0.419694	2.4987	6.2435	3.99276	9.84517	2.9008	0.284	4.248	0.00752504			11	2011	Baise	0.419694	2.45762	6.0399	3.99276	9.84517	2.9008	0.284	4.248	0.00752504
11	2012	Baise	0.371753	2.49045	6.20234	3.97379	9.97762	2.2425	0.2981	3.9787	0.00794434			11	2012	Baise	0.371753	2.45555	6.02973	3.97379	9.97762	2.2425	0.2981	3.9787	0.00794434
11	2013	Baise	0.40915	2.35317	5.53743	4.14121	9.87873	0.904825	0.311	3.83803	0.00683177			11	2013	Baise	0.40915	2.40539	5.78592	4.14121	9.87873	0.904825	0.311	3.83803	0.00683177
11	2014	Baise	0.280482	2.31158	5.34342	3.85751	10.1584	0.852328	0.3274	3.93253	0.00774714			11	2014	Baise	0.280482	2.38433	5.68502	3.85751	10.1584	0.852328	0.3274	3.93253	0.00774714
11	2015	Baise	0.193674	2.26391	5.12528	3.62955	10.2169	2.35482	0.341	4.19187	0.009514			11	2015	Baise	0.193674	2.42615	5.8862	3.62955	10.2169	2.35482	0.341	4.19187	0.009514
11	2016	Baise	0.170499	2.18237	4.76275	3.70442	10.3379	1.02328	0.3519	3.88689	0.0108787			11	2016	Baise	0.170499	2.40881	5.80236	3.70442	10.3379	1.02328	0.3519	3.88689	0.0108787
11	2017	Baise	0.143222	2.09561	4.39157	3.82136	10.5315	3.62028	0.363	3.7706	0.0117921			11	2017	Baise	0.143222	2.36085	5.57362	3.82136	10.5315	3.62028	0.363	3.7706	0.0117921
11	2018	Baise	0.151163	2.03607	4.14558	3.80562	10.3788	0.599386	0.3706	3.62602	0.0130746			11	2018	Baise	0.151163	2.31873	5.37649	3.80562	10.3788	0.599386	0.3706	3.62602	0.0130746
11	2019	Baise	0.155059	2.29619	5.27248	3.90098	10.4398	3.37782	0.3752	3.2525	0.0169561			11	2019	Baise	0.155059	2.21329	4.89866	3.90098	10.4398	3.37782	0.3752	3.2525	0.0169561
11	2020	Baise	0.550229	2.4295	5.90248	3.73974	10.5276	4.03941	0.43296	2.97296	0.0207659			11	2020	Baise	0.550229	2.14549	4.60315	3.73974	10.5276	4.03941	0.43296	2.97296	0.0207659
12	2010	Bengbu	0.389422	3.0644	9.39054	3.95789	9.77685	5.67253	0.45	3.25266	0.0170073			12	2010	Bengbu	0.389422	2.93655	8.62333	3.95789	9.77685	5.67253	0.45	3.25266	0.0170073
12	2011	Bengbu	0.343769	2.91476	8.49584	4.10017	10.1094	6.04302	0.466	2.4582	0.0162903			12	2011	Bengbu	0.343769	2.77155	7.68146	4.10017	10.1094	6.04302	0.466	2.4582	0.0162903
12	2012	Bengbu	0.331677	2.81553	7.92719	4.20337	10.2399	6.35401	0.483	2.95092	0.0184452			12	2012	Bengbu	0.331677	2.77914	7.72364	4.20337	10.2399	6.35401	0.483	2.95092	0.0184452
12	2013	Bengbu	0.347564	2.86961	8.23469	4.38024	10.2206	6.43495	0.4967	3.09419	0.0196366			12	2013	Bengbu	0.347564	2.79259	7.79857	4.38024	10.2206	6.43495	0.4967	3.09419	0.0196366
12	2014	Bengbu	0.319832	2.83705	8.04883	4.47423	10.4785	6.50435	0.5091	3.37256	0.0187333			12	2014	Bengbu	0.319832	2.80462	7.86591	4.47423	10.4785	6.50435	0.5091	3.37256	0.0187333
12	2015	Bengbu	0.290598	2.81115	7.90254	4.50244	10.5523	6.54087	0.5222	3.60354	0.0187229			12	2015	Bengbu	0.290598	2.74178	7.51738	4.50244	10.5523	6.54087	0.5222	3.60354	0.0187229
12	2016	Bengbu	0.270571	2.84591	8.09923	4.55109	10.642	6.58174	0.5374	3.60828	0.0184005			12	2016	Bengbu	0.270571	2.76935	7.66931	4.55109	10.642	6.58174	0.5374	3.60828	0.0184005
12	2017	Bengbu	0.253168	2.77926	7.72427	4.61443	10.7414	6.55373	0.5531	3.39033	0.0180315			12	2017	Bengbu	0.253168	2.69465	7.26112	4.61443	10.7414	6.55373	0.5531	3.39033	0.0180315
12	2018	Bengbu	0.226966	2.81068	7.8999	4.6623	10.8329	6.29288	0.5722	3.51906	0.0181645			12	2018	Bengbu	0.226966	2.81976	7.95103	4.6623	10.8329	6.29288	0.5722	3.51906	0.0181645
12	2019	Bengbu	0.210917	2.63932	6.966	4.77161	11.0099	6.15383	0.5858	3.3427	0.0192412			12	2019	Bengbu	0.210917	2.73018	7.4539	4.77161	11.0099	6.15383	0.5858	3.3427	0.0192412
12	2020	Bengbu	0.232871	2.61147	6.8198	4.81464	11.0542	5.99151	0.55152	3.55345	0.0209288			12	2020	Bengbu	0.232871	2.74957	7.56011	4.81464	11.0542	5.99151	0.55152	3.55345	0.0209288
13	2010	Baotou	0.784002	3.17566	10.0848	5.64089	11.4539	5.71572	0.7949	3.62389	0.0318155			13	2010	Baotou	0.784002	2.79069	7.78793	5.64089	11.4539	5.71572	0.7949	3.62389	0.0318155
13	2011	Baotou	0.765495	3.06747	9.40938	5.96352	11.6296	5.58906	0.805	3.32203	0.0250711			13	2011	Baotou	0.765495	2.79023	7.78536	5.96352	11.6296	5.58906	0.805	3.32203	0.0250711
13	2012	Baotou	0.679446	2.79968	7.83822	5.89128	11.7417	5.53623	0.8136	3.32203	0.0251285			13	2012	Baotou	0.679446	2.78608	7.76223	5.89128	11.7417	5.53623	0.8136	3.32203	0.0251285
13	2013	Baotou	0.663887	2.85321	8.14083	5.87091	11.9556	5.52259	0.8201	3.60166	0.0253416			13	2013	Baotou	0.663887	2.79779	7.82763	5.87091	11.9556	5.52259	0.8201	3.60166	0.0253416
13	2014	Baotou	0.655343	2.80671	7.87764	5.90188	11.7805	5.24719	0.8234	3.36005	0.0251311			13	2014	Baotou	0.655343	2.77221	7.68514	5.90188	11.7805	5.24719	0.8234	3.36005	0.0251311
13	2015	Baotou	0.909139	2.90297	8.42721	6.33351	11.7925	4.93389	0.82653	3.51834	0.0255638			13	2015	Baotou	0.909139	2.74441	7.53178	6.33351	11.7925	4.93389	0.82653	3.51834	0.0255638
13	2016	Baotou	0.868922	2.79531	7.81373	6.40049	11.8206	5.16203	0.82971	3.79321	0.0280826			13	2016	Baotou	0.868922	2.6914	7.24362	6.40049	11.8206	5.16203	0.82971	3.79321	0.0280826
13	2017	Baotou	0.928492	2.82093	7.95765	6.34782	11.6886	4.67855	0.83278	3.42424	0.026402			13	2017	Baotou	0.928492	2.8392	8.06103	6.34782	11.6886	4.67855	0.83278	3.42424	0.026402
13	2018	Baotou	1.16097	2.93887	8.63695	6.43715	11.5364	3.70646	0.8357	3.73545	0.0264538			13	2018	Baotou	1.16097	2.79071	7.78806	6.43715	11.5364	3.70646	0.8357	3.73545	0.0264538
13	2019	Baotou	1.30274	3.003	9.01798	6.50233	11.4493	3.85029	0.83921	3.86253	0.026378			13	2019	Baotou	1.30274	2.78246	7.74211	6.50233	11.4493	3.85029	0.83921	3.86253	0.026378
13	2020	Baotou	1.48371	2.9661	8.79775	6.57198	11.542	3.97602	0.86347	3.49186	0.0320048			13	2020	Baotou	1.48371	2.88711	8.3354	6.57198	11.542	3.97602	0.86347	3.49186	0.0320048
14	2010	Baoji	0.32425	2.59698	6.74431	4.02736	10.1706	2.74764	0.4139	3.16953	0.00741134			14	2010	Baoji	0.32425	2.96634	8.79915	4.02736	10.1706	2.74764	0.4139	3.16953	0.00741134
14	2011	Baoji	0.319095	2.59863	6.75289	4.23034	10.3602	3.44032	0.42784	3.75314	0.00750349			14	2011	Baoji	0.319095	2.90208	8.42208	4.23034	10.3602	3.44032	0.42784	3.75314	0.00750349
14	2012	Baoji	0.253831	2.68243	7.19543	4.20403	10.514	3.35438	0.45032	3.44853	0.00798539			14	2012	Baoji	0.253831	2.87058	8.24024	4.20403	10.514	3.35438	0.45032	3.44853	0.00798539
14	2013	Baoji	0.240487	2.50457	6.27288	4.29898	10.5979	3.36961	0.46859	3.38852	0.00988891			14	2013	Baoji	0.240487	2.8246	7.97835	4.29898	10.5979	3.36961	0.46859	3.38852	0.00988891
14	2014	Baoji	0.243019	2.50084	6.25422	4.3569	10.6879	5.70453	0.48316	3.73114	0.00872082			14	2014	Baoji	0.243019	2.76976	7.67158	4.3569	10.6879	5.70453	0.48316	3.73114	0.00872082
14	2015	Baoji	0.206405	2.48601	6.18024	4.35763	10.7699	1.08218	0.50019	3.88008	0.00883985			14	2015	Baoji	0.206405	2.78006	7.72874	4.35763	10.7699	1.08218	0.50019	3.88008	0.00883985
14	2016	Baoji	0.198908	2.46371	6.06986	4.38557	10.8447	1.08735	0.51587	3.78024	0.00850225			14	2016	Baoji	0.198908	2.77556	7.70371	4.38557	10.8447	1.08735	0.51587	3.78024	0.00850225
14	2017	Baoji	0.182433	2.40557	5.78676	4.48325	10.9684	3.14693	0.52829	3.7058	0.00901217			14	2017	Baoji	0.182433	2.80358	7.86005	4.48325	10.9684	3.14693	0.52829	3.7058	0.00901217
14	2018	Baoji	0.189059	2.40321	5.77541	4.54114	11.0019	3.30875	0.54255	3.36593	0.00917449			14	2018	Baoji	0.189059	2.77328	7.69108	4.54114	11.0019	3.30875	0.54255	3.36593	0.00917449
14	2019	Baoji	0.202973	2.45751	6.03935	4.59044	10.9861	3.56652	0.55823	3.15765	0.0133696			14	2019	Baoji	0.202973	2.8052	7.86913	4.59044	10.9861	3.56652	0.55823	3.15765	0.0133696
14	2020	Baoji	0.25427	2.43907	5.94907	4.61613	11.1223	3.69202	0.56928	3.36068	0.0139611			14	2020	Baoji	0.25427	2.8245	7.97779	4.61613	11.1223	3.69202	0.56928	3.36068	0.0139611
15	2010	Baoding	0.266759	2.9056	8.4425	4.36501	9.82287	5.06048	0.382	3.56303	0.0145109			15	2010	Baoding	0.266759	2.69248	7.24946	4.36501	9.82287	5.06048	0.382	3.56303	0.0145109
15	2011	Baoding	0.288386	2.86745	8.22225	4.66765	9.98948	4.775	0.397	3.76877	0.0147514			15	2011	Baoding	0.288386	2.57151	6.61266	4.66765	9.98948	4.775	0.397	3.76877	0.0147514
15	2012	Baoding	0.259938	2.79507	7.81239	4.71332	10.088	4.85763	0.41199	3.61986	0.0125204			15	2012	Baoding	0.259938	2.50986	6.2994	4.71332	10.088	4.85763	0.41199	3.61986	0.0125204
15	2013	Baoding	0.248163	2.9227	8.54219	4.76123	10.1247	4.89178	0.429	3.79721	0.022712			15	2013	Baoding	0.248163	2.54286	6.46612	4.76123	10.1247	4.89178	0.429	3.79721	0.022712
15	2014	Baoding	0.258719	2.90297	8.42723	4.83661	10.1849	4.81717	0.442	4.11668	0.0140277			15	2014	Baoding	0.258719	2.56408	6.57451	4.83661	10.1849	4.81717	0.442	4.11668	0.0140277
15	2015	Baoding	0.263259	2.90598	8.44474	4.92457	10.2774	4.46982	0.4667	4.06684	0.015111			15	2015	Baoding	0.263259	2.48169	6.1588	4.92457	10.2774	4.46982	0.4667	4.06684	0.015111
15	2016	Baoding	0.239734	2.85456	8.14849	5.03137	10.3087	4.90809	0.4911	3.77357	0.0185248			15	2016	Baoding	0.239734	2.47687	6.13491	5.03137	10.3087	4.90809	0.4911	3.77357	0.0185248
15	2017	Baoding	0.273247	3.03031	9.18278	5.20663	10.2949	4.97201	0.50966	4.04185	0.0146972			15	2017	Baoding	0.273247	2.48616	6.18101	5.20663	10.2949	4.97201	0.50966	4.04185	0.0146972
15	2018	Baoding	0.281936	3.052	9.31472	5.33234	10.3436	5.20366	0.52539	3.44848	0.0190364			15	2018	Baoding	0.281936	2.54866	6.49569	5.33234	10.3436	5.20366	0.52539	3.44848	0.0190364
15	2019	Baoding	0.287312	2.96341	8.78182	5.39661	10.369	5.35201	0.54683	3.35084	0.0201719			15	2019	Baoding	0.287312	2.52559	6.37863	5.39661	10.369	5.35201	0.54683	3.35084	0.0201719
15	2020	Baoding	0.463551	2.86693	8.21931	5.42022	10.442	5.48118	0.55671	3.61901	0.0174591			15	2020	Baoding	0.463551	2.51575	6.329	5.42022	10.442	5.48118	0.55671	3.61901	0.0174591
16	2010	Baoshan	0.167831	2.30515	5.31371	2.05736	9.25617	4.48086	0.2228	2.82585	0.00349952			16	2010	Baoshan	0.167831	2.32559	5.40838	2.05736	9.25617	4.48086	0.2228	2.82585	0.00349952
16	2011	Baoshan	0.155606	2.28319	5.21297	2.33059	9.44975	4.6702	0.25109	3.31037	0.00661215			16	2011	Baoshan	0.155606	2.36056	5.57224	2.33059	9.44975	4.6702	0.25109	3.31037	0.00661215
16	2012	Baoshan	0.150818	2.2932	5.25879	2.44607	9.64193	4.78055	0.2783	3.61248	0.00396614			16	2012	Baoshan	0.150818	2.48102	6.15547	2.44607	9.64193	4.78055	0.2783	3.61248	0.00396614
16	2013	Baoshan	0.137832	2.30241	5.30108	2.51026	9.76996	4.99021	0.2901	2.7506	0.00434495			16	2013	Baoshan	0.137832	2.41155	5.81556	2.51026	9.76996	4.99021	0.2901	2.7506	0.00434495
16	2014	Baoshan	0.137954	2.35778	5.55912	2.5784	9.88155	4.98147	0.3031	3.10441	0.00454655			16	2014	Baoshan	0.137954	2.37425	5.63706	2.5784	9.88155	4.98147	0.3031	3.10441	0.00454655
16	2015	Baoshan	0.128744	2.29651	5.27397	2.68046	9.9732	4.8742	0.32	3.63717	0.00478962			16	2015	Baoshan	0.128744	2.41645	5.83924	2.68046	9.9732	4.8742	0.32	3.63717	0.00478962
16	2016	Baoshan	0.123297	2.3207	5.38563	2.80113	10.0729	2.64484	0.3381	3.48396	0.00497459			16	2016	Baoshan	0.123297	2.45084	6.00662	2.80113	10.0729	2.64484	0.3381	3.48396	0.00497459
16	2017	Baoshan	0.114223	2.32296	5.39616	2.9033	10.1681	2.4215	0.3568	3.57005	0.00521079			16	2017	Baoshan	0.114223	2.42185	5.86534	2.9033	10.1681	2.4215	0.3568	3.57005	0.00521079
16	2018	Baoshan	0.110226	2.18389	4.76937	3.05261	10.2459	3.10099	0.3686	3.08451	0.00576132			16	2018	Baoshan	0.110226	2.54666	6.48549	3.05261	10.2459	3.10099	0.3686	3.08451	0.00576132
16	2019	Baoshan	0.101941	2.55727	6.53965	3.22901	10.5064	1.35175	0.3853	3.08497	0.00698821			16	2019	Baoshan	0.101941	2.55671	6.53678	3.22901	10.5064	1.35175	0.3853	3.08497	0.00698821
16	2020	Baoshan	0.182053	2.54825	6.49356	3.19589	10.6736	2.59867	0.34979	3.07144	0.0088963			16	2020	Baoshan	0.182053	2.58879	6.70186	3.19589	10.6736	2.59867	0.34979	3.07144	0.0088963
17	2010	Beihai	0.257925	2.98844	8.9308	3.04599	10.143	5.13665	0.4861	3.04262	0.0147976			17	2010	Beihai	0.257925	2.7698	7.67181	3.04599	10.143	5.13665	0.4861	3.04262	0.0147976
17	2011	Beihai	0.246463	2.9289	8.57844	3.30628	10.3767	4.77184	0.5064	3.52342	0.0168365			17	2011	Beihai	0.246463	2.64263	6.98349	3.30628	10.3767	4.77184	0.5064	3.52342	0.0168365
17	2012	Beihai	0.283781	2.93343	8.60504	3.61987	10.607	3.97552	0.5201	3.20591	0.0154606			17	2012	Beihai	0.283781	2.60675	6.79513	3.61987	10.607	3.97552	0.5201	3.20591	0.0154606
17	2013	Beihai	0.281377	2.95304	8.72046	3.77173	10.6803	4.28701	0.5313	3.17486	0.0103773			17	2013	Beihai	0.281377	2.75967	7.61575	3.77173	10.6803	4.28701	0.5313	3.17486	0.0103773
17	2014	Beihai	0.304418	2.97495	8.85034	3.94936	10.8894	4.68149	0.5446	3.31269	0.0135936			17	2014	Beihai	0.304418	2.77227	7.6855	3.94936	10.8894	4.68149	0.5446	3.31269	0.0135936
17	2015	Beihai	0.284816	3.04165	9.25162	3.99588	10.9196	4.87473	0.5534	3.39732	0.0148225			17	2015	Beihai	0.284816	2.60883	6.80599	3.99588	10.9196	4.87473	0.5534	3.39732	0.0148225
17	2016	Beihai	0.295453	2.98771	8.92643	4.2152	11.0281	4.93854	0.5629	3.78114	0.0197974			17	2016	Beihai	0.295453	2.68371	7.20229	4.2152	11.0281	4.93854	0.5629	3.78114	0.0197974
17	2017	Beihai	0.269732	2.94689	8.68414	4.39135	11.2169	3.85784	0.5772	3.04834	0.0204257			17	2017	Beihai	0.269732	2.74584	7.53961	4.39135	11.2169	3.85784	0.5772	3.04834	0.0204257
17	2018	Beihai	0.272888	2.79217	7.79622	4.4556	11.1925	3.35807	0.586	3.28012	0.029053			17	2018	Beihai	0.272888	2.77564	7.70415	4.4556	11.1925	3.35807	0.586	3.28012	0.029053
17	2019	Beihai	0.285974	2.70016	7.29086	4.55777	11.251	4.11525	0.594	3.03857	0.0296884			17	2019	Beihai	0.285974	2.71374	7.36438	4.55777	11.251	4.11525	0.594	3.03857	0.0296884
17	2020	Beihai	0.38156	2.71063	7.34749	4.62793	11.2386	5.58138	0.58378	2.47278	0.0265281			17	2020	Beihai	0.38156	2.73581	7.48465	4.62793	11.2386	5.58138	0.58378	2.47278	0.0265281
18	2010	Beijing	0.751007	3.49096	12.1868	7.57519	11.2377	5.72432	0.85957	3.5778	0.029451			18	2010	Beijing	0.751007	3.0509	9.30801	7.57519	11.2377	5.72432	0.85957	3.5778	0.029451
18	2011	Beijing	0.646932	3.65674	13.3717	7.61666	11.3103	5.63962	0.86233	3.81228	0.0285886			18	2011	Beijing	0.646932	3.0381	9.23007	7.61666	11.3103	5.63962	0.86233	3.81228	0.0285886
18	2012	Beijing	0.626447	3.68627	13.5886	7.76246	11.3791	5.6522	0.86198	3.64551	0.0280002			18	2012	Beijing	0.626447	3.0309	9.18634	7.76246	11.3791	5.6522	0.86198	3.64551	0.0280002
18	2013	Beijing	0.59606	3.87808	15.0395	7.82107	11.9062	5.60477	0.86301	3.73769	0.0277287			18	2013	Beijing	0.59606	2.95762	8.7475	7.82107	11.9062	5.60477	0.86301	3.73769	0.0277287
18	2014	Beijing	0.571501	3.82649	14.6421	7.91165	11.5129	5.56588	0.86401	4.01711	0.0273889			18	2014	Beijing	0.571501	2.94421	8.66836	7.91165	11.5129	5.56588	0.86401	4.01711	0.0273889
18	2015	Beijing	0.555057	3.74399	14.0174	8.05676	11.5759	5.86567	0.8651	4.01038	0.0271229			18	2015	Beijing	0.555057	2.91231	8.48157	8.05676	11.5759	5.86567	0.8651	4.01038	0.0271229
18	2016	Beijing	0.524513	3.63909	13.243	8.15979	11.6801	5.82345	0.86502	4.09153	0.0272979			18	2016	Beijing	0.524513	2.86485	8.20736	8.15979	11.6801	5.82345	0.86502	4.09153	0.0272979
18	2017	Beijing	0.460854	3.52374	12.4168	8.18284	11.7675	6.37566	0.86451	4.1628	0.0270227			18	2017	Beijing	0.460854	2.81533	7.92607	8.18284	11.7675	6.37566	0.86451	4.1628	0.0270227
18	2018	Beijing	0.451039	3.36481	11.3219	8.30272	11.8509	5.93705	0.86501	3.94446	0.0265115			18	2018	Beijing	0.451039	2.73247	7.46638	8.30272	11.8509	5.93705	0.86501	3.94446	0.0265115
18	2019	Beijing	0.390365	3.11968	9.73242	8.31074	12.009	5.62834	0.866	3.77031	0.0267567			18	2019	Beijing	0.390365	2.59322	6.72477	8.31074	12.009	5.62834	0.866	3.77031	0.0267567
18	2020	Beijing	0.384173	3.0563	9.34099	8.39184	12.013	5.60016	0.87529	3.40593	0.0269683			18	2020	Beijing	0.384173	2.59843	6.75182	8.39184	12.013	5.60016	0.87529	3.40593	0.0269683
19	2010	Benxi	1.43379	2.67056	7.1319	5.08408	10.8319	5.47159	0.65912	3.49118	0.00905001			19	2010	Benxi	1.43379	2.7201	7.39893	5.08408	10.8319	5.47159	0.65912	3.49118	0.00905001
19	2011	Benxi	1.12027	2.64492	6.9956	5.08873	11.0113	5.38785	0.6571	3.50051	0.0101942			19	2011	Benxi	1.12027	2.72128	7.40539	5.08873	11.0113	5.38785	0.6571	3.50051	0.0101942
19	2012	Benxi	1.07988	2.70416	7.3125	5.0988	11.0738	5.57154	0.65372	3.2549	0.00903998			19	2012	Benxi	1.07988	2.62071	6.86814	5.0988	11.0738	5.57154	0.65372	3.2549	0.00903998
19	2013	Benxi	1.01467	2.87585	8.2705	5.11665	11.2712	5.59076	0.65089	3.60665	0.00869064			19	2013	Benxi	1.01467	2.87326	8.25563	5.11665	11.2712	5.59076	0.65089	3.60665	0.00869064
19	2014	Benxi	0.990348	2.82258	7.96695	5.11178	11.1255	5.75613	0.64744	3.05179	0.0124086			19	2014	Benxi	0.990348	2.84621	8.10093	5.11178	11.1255	5.75613	0.64744	3.05179	0.0124086
19	2015	Benxi	0.857928	2.8317	8.01854	5.00469	11.1222	3.98662	0.63274	3.60665	0.0104409			19	2015	Benxi	0.857928	2.84955	8.11993	5.00469	11.1222	3.98662	0.63274	3.60665	0.0104409
19	2016	Benxi	1.27432	2.8201	7.95295	4.97986	10.7087	3.98227	0.62847	3.54768	0.0168684			19	2016	Benxi	1.27432	2.74932	7.55877	4.97986	10.7087	3.98227	0.62847	3.54768	0.0168684
19	2017	Benxi	1.18819	2.75368	7.58274	5.01865	10.7375	2.53501	0.62432	3.2712	0.0191659			19	2017	Benxi	1.18819	2.92636	8.5636	5.01865	10.7375	2.53501	0.62432	3.2712	0.0191659
19	2018	Benxi	1.08357	2.73739	7.4933	5.04239	10.7979	3.3958	0.6193	3.4075	0.0189284			19	2018	Benxi	1.08357	2.75713	7.60176	5.04239	10.7979	3.3958	0.6193	3.4075	0.0189284
19	2019	Benxi	1.08652	3.00021	9.00125	5.03051	10.7509	3.67233	0.61522	2.9794	0.0233365			19	2019	Benxi	1.08652	2.59752	6.74712	5.03051	10.7509	3.67233	0.61522	2.9794	0.0233365
19	2020	Benxi	1.3159	2.92226	8.53959	4.99953	11.0056	3.88873	0.79545	3.58394	0.0280356			19	2020	Benxi	1.3159	2.61461	6.83621	4.99953	11.0056	3.88873	0.79545	3.58394	0.0280356
20	2010	Binzhou	0.333677	2.65182	7.03218	4.41091	10.6373	4.91461	0.4571	3.98512	0.0128046			20	2010	Binzhou	0.333677	2.49702	6.23508	4.41091	10.6373	4.91461	0.4571	3.98512	0.0128046
20	2011	Binzhou	0.253087	2.61492	6.83783	4.37536	10.7857	5.91765	0.4798	4.10891	0.0123397			20	2011	Binzhou	0.253087	2.49445	6.22226	4.37536	10.7857	5.91765	0.4798	4.10891	0.0123397
20	2012	Binzhou	0.219459	2.60354	6.77844	4.32604	10.8703	5.15205	0.4974	3.77311	0.0121522			20	2012	Binzhou	0.219459	2.54474	6.47572	4.32604	10.8703	5.15205	0.4974	3.77311	0.0121522
20	2013	Binzhou	0.214372	2.39109	5.71731	4.34099	10.9408	4.48112	0.51197	3.63161	0.0122507			20	2013	Binzhou	0.214372	2.58396	6.67684	4.34099	10.9408	4.48112	0.51197	3.63161	0.0122507
20	2014	Binzhou	0.261286	2.46092	6.05614	4.56299	10.9947	4.64644	0.52473	3.38236	0.0128782			20	2014	Binzhou	0.261286	2.63254	6.93028	4.56299	10.9947	4.64644	0.52473	3.38236	0.0128782
20	2015	Binzhou	0.565908	2.46099	6.05647	5.39233	11.0217	4.69575	0.5462	3.20914	0.0134159			20	2015	Binzhou	0.565908	2.68799	7.22528	5.39233	11.0217	4.69575	0.5462	3.20914	0.0134159
20	2016	Binzhou	0.560483	2.45462	6.02515	5.45793	11.0626	4.71289	0.5683	3.90524	0.0137669			20	2016	Binzhou	0.560483	2.74917	7.55796	5.45793	11.0626	4.71289	0.5683	3.90524	0.0137669
20	2017	Binzhou	0.668395	2.47158	6.10871	5.70309	11.1075	4.25015	0.5863	4.02042	0.0138185			20	2017	Binzhou	0.668395	2.76305	7.63447	5.70309	11.1075	4.25015	0.5863	4.02042	0.0138185
20	2018	Binzhou	0.827894	2.51556	6.32807	5.9461	11.1185	3.90532	0.5764	3.43787	0.0137361			20	2018	Binzhou	0.827894	2.70075	7.29405	5.9461	11.1185	3.90532	0.5764	3.43787	0.0137361
20	2019	Binzhou	1.01966	2.61419	6.83398	6.08917	11.0451	4.12686	0.5823	3.60432	0.0143541			20	2019	Binzhou	1.01966	2.52541	6.3777	6.08917	11.0451	4.12686	0.5823	3.60432	0.0143541
20	2020	Binzhou	1.79896	2.39514	5.73671	6.07371	11.0653	4.60685	0.59542	3.08129	0.0144389			20	2020	Binzhou	1.79896	2.55957	6.55142	6.07371	11.0653	4.60685	0.59542	3.08129	0.0144389
21	2010	Bozhou	0.136386	2.70088	7.29476	2.65054	9.24165	5.39201	0.291	2.73783	0.002			21	2010	Bozhou	0.136386	2.41909	5.85202	2.65054	9.24165	5.39201	0.291	2.73783	0.002
21	2011	Bozhou	0.141832	2.74169	7.51686	2.93195	9.4625	5.62233	0.313	2.76183	0.0022082			21	2011	Bozhou	0.141832	2.42642	5.88753	2.93195	9.4625	5.62233	0.313	2.76183	0.0022082
21	2012	Bozhou	0.146991	2.76258	7.63183	3.08845	9.59165	5.77101	0.33	3.17521	0.00224923			21	2012	Bozhou	0.146991	2.39353	5.72898	3.08845	9.59165	5.77101	0.33	3.17521	0.00224923
21	2013	Bozhou	0.154553	2.73804	7.49686	3.21369	9.43332	5.92713	0.344	3.49537	0.00238808			21	2013	Bozhou	0.154553	2.715	7.37122	3.21369	9.43332	5.92713	0.344	3.49537	0.00238808
21	2014	Bozhou	0.14406	2.72167	7.40749	3.25245	9.78521	6.03052	0.3566	3.34036	0.00238831			21	2014	Bozhou	0.14406	2.75115	7.5688	3.25245	9.78521	6.03052	0.3566	3.34036	0.00238831
21	2015	Bozhou	0.138735	2.7764	7.70837	3.31144	9.84007	6.07495	0.3696	3.62391	0.00238736			21	2015	Bozhou	0.138735	2.81923	7.94806	3.31144	9.84007	6.07495	0.3696	3.62391	0.00238736
21	2016	Bozhou	0.124314	2.71907	7.39334	3.38616	9.93358	6.1311	0.3828	2.88026	0.00219808			21	2016	Bozhou	0.124314	2.81449	7.92134	3.38616	9.93358	6.1311	0.3828	2.88026	0.00219808
21	2017	Bozhou	0.119337	2.74694	7.54567	3.47228	10.0161	6.12994	0.3977	3.49197	0.00217594			21	2017	Bozhou	0.119337	2.78389	7.75002	3.47228	10.0161	6.12994	0.3977	3.49197	0.00217594
21	2018	Bozhou	0.107982	2.86741	8.22202	3.5924	10.1083	6.14819	0.4101	3.53786	0.00248893			21	2018	Bozhou	0.107982	2.9541	8.72669	3.5924	10.1083	6.14819	0.4101	3.53786	0.00248893
21	2019	Bozhou	0.0981835	2.36156	5.57698	3.7658	10.4137	5.94356	0.4222	3.18767	0.00353164			21	2019	Bozhou	0.0981835	2.94081	8.64836	3.7658	10.4137	5.94356	0.4222	3.18767	0.00353164
21	2020	Bozhou	0.144565	2.24734	5.05053	3.74878	10.4956	5.11759	0.426	3.05924	0.0045112			21	2020	Bozhou	0.144565	2.91074	8.47242	3.74878	10.4956	5.11759	0.426	3.05924	0.0045112
22	2010	Cangzhou	0.231081	2.60588	6.79061	4.26046	10.3447	4.28306	0.40269	2.98648	0.00649069			22	2010	Cangzhou	0.231081	2.3402	5.47652	4.26046	10.3447	4.28306	0.40269	2.98648	0.00649069
22	2011	Cangzhou	0.202625	2.60215	6.77119	4.35875	10.4927	4.30609	0.41679	3.32087	0.00681051			22	2011	Cangzhou	0.202625	2.34891	5.51738	4.35875	10.4927	4.30609	0.41679	3.32087	0.00681051
22	2012	Cangzhou	0.253146	2.59194	6.71813	4.69494	10.57	4.39357	0.43138	2.33391	0.00708081			22	2012	Cangzhou	0.253146	2.41275	5.82137	4.69494	10.57	4.39357	0.43138	2.33391	0.00708081
22	2013	Cangzhou	0.206478	2.62028	6.86588	4.57133	10.5956	4.44644	0.44647	2.92256	0.00736179			22	2013	Cangzhou	0.206478	2.56677	6.58831	4.57133	10.5956	4.44644	0.44647	2.92256	0.00736179
22	2014	Cangzhou	0.215627	2.59379	6.72774	4.65409	10.6614	4.22141	0.4621	3.01774	0.01092			22	2014	Cangzhou	0.215627	2.56879	6.59868	4.65409	10.6614	4.22141	0.4621	3.01774	0.01092
22	2015	Cangzhou	0.199797	2.57181	6.61419	4.66226	10.7104	4.4966	0.4856	3.5632	0.00745466			22	2015	Cangzhou	0.199797	2.59019	6.70909	4.66226	10.7104	4.4966	0.4856	3.5632	0.00745466
22	2016	Cangzhou	0.190472	2.84451	8.09125	4.72252	10.7669	4.67176	0.5056	3.23271	0.0104273			22	2016	Cangzhou	0.190472	2.44203	5.96353	4.72252	10.7669	4.67176	0.5056	3.23271	0.0104273
22	2017	Cangzhou	0.204886	2.94495	8.67275	4.83612	10.7869	4.75897	0.5231	3.90333	0.00801917			22	2017	Cangzhou	0.204886	2.32433	5.40251	4.83612	10.7869	4.75897	0.5231	3.90333	0.00801917
22	2018	Cangzhou	0.223969	2.82018	7.95342	4.98073	10.7906	4.80441	0.5364	3.53531	0.00902188			22	2018	Cangzhou	0.223969	2.33355	5.44547	4.98073	10.7906	4.80441	0.5364	3.53531	0.00902188
22	2019	Cangzhou	0.243471	2.72875	7.4461	5.01234	10.7719	4.93337	0.5491	3.40199	0.0107342			22	2019	Cangzhou	0.243471	2.34153	5.48277	5.01234	10.7719	4.93337	0.5491	3.40199	0.0107342
22	2020	Cangzhou	0.416797	2.70791	7.33278	5.03662	10.8339	5.04759	0.51096	3.71435	0.0122927			22	2020	Cangzhou	0.416797	2.31176	5.34426	5.03662	10.8339	5.04759	0.51096	3.71435	0.0122927
23	2010	Changde	0.118353	2.62094	6.86931	3.69527	10.1868	4.74294	0.3887	2.79634	0.00636028			23	2010	Changde	0.118353	2.64307	6.98582	3.69527	10.1868	4.74294	0.3887	2.79634	0.00636028
23	2011	Changde	0.0984934	2.61556	6.84115	3.73538	10.3623	4.70804	0.401	3.09629	0.00657921			23	2011	Changde	0.0984934	2.6558	7.05326	3.73538	10.3623	4.70804	0.401	3.09629	0.00657921
23	2012	Changde	0.0970697	2.5741	6.62599	3.83471	10.4766	4.85265	0.4295	3.14137	0.00678837			23	2012	Changde	0.0970697	2.62167	6.87315	3.83471	10.4766	4.85265	0.4295	3.14137	0.00678837
23	2013	Changde	0.0980699	2.6612	7.082	3.91802	10.5271	4.94066	0.4438	2.81818	0.00680833			23	2013	Changde	0.0980699	2.51203	6.31028	3.91802	10.5271	4.94066	0.4438	2.81818	0.00680833
23	2014	Changde	0.10469	2.65624	7.05562	4.09783	10.6739	5.00517	0.4589	3.37052	0.00716214			23	2014	Changde	0.10469	2.5131	6.31567	4.09783	10.6739	5.00517	0.4589	3.37052	0.00716214
23	2015	Changde	0.0991998	2.56807	6.59498	4.38881	10.7452	5.14402	0.4759	3.28805	0.00765298			23	2015	Changde	0.0991998	2.48202	6.16042	4.38881	10.7452	5.14402	0.4759	3.28805	0.00765298
23	2016	Changde	0.0957445	2.52374	6.36927	4.47274	10.8306	5.30274	0.4955	2.93412	0.00802837			23	2016	Changde	0.0957445	2.4369	5.93847	4.47274	10.8306	5.30274	0.4955	2.93412	0.00802837
23	2017	Changde	0.0884882	2.55732	6.5399	4.33648	10.8788	5.45724	0.5163	3.11872	0.00857121			23	2017	Changde	0.0884882	2.48088	6.15478	4.33648	10.8788	5.45724	0.5163	3.11872	0.00857121
23	2018	Changde	0.0778666	2.81619	7.93091	4.26007	10.971	5.50005	0.5314	2.84119	0.00909425			23	2018	Changde	0.0778666	2.51848	6.34274	4.26007	10.971	5.50005	0.5314	2.84119	0.00909425
23	2019	Changde	0.0735626	2.76224	7.62995	4.27505	11.0428	5.60275	0.5445	3.07299	0.00992221			23	2019	Changde	0.0735626	2.56341	6.57106	4.27505	11.0428	5.60275	0.5445	3.07299	0.00992221
23	2020	Changde	0.116577	2.78553	7.75919	4.48063	11.1633	5.74723	0.5625	3.03832	0.011893			23	2020	Changde	0.116577	2.57199	6.61514	4.48063	11.1633	5.74723	0.5625	3.03832	0.011893
24	2010	Changzhou	0.57875	2.86988	8.23621	5.80004	11.1173	6.38789	0.6395	3.46536	0.0226972			24	2010	Changzhou	0.57875	2.83993	8.06522	5.80004	11.1173	6.38789	0.6395	3.46536	0.0226972
24	2011	Changzhou	0.536327	2.74209	7.51904	5.90537	11.2578	6.31271	0.652	3.36011	0.0225064			24	2011	Changzhou	0.536327	2.73962	7.50551	5.90537	11.2578	6.31271	0.652	3.36011	0.0225064
24	2012	Changzhou	0.515009	2.78384	7.74979	5.95836	11.3509	6.283	0.6621	3.07719	0.0188259			24	2012	Changzhou	0.515009	2.866	8.21397	5.95836	11.3509	6.283	0.6621	3.07719	0.0188259
24	2013	Changzhou	0.518907	2.59843	6.75186	6.04923	11.6881	6.21923	0.6745	3.37355	0.0226557			24	2013	Changzhou	0.518907	2.66742	7.11511	6.04923	11.6881	6.21923	0.6745	3.37355	0.0226557
24	2014	Changzhou	0.456246	2.63581	6.94751	6.06394	11.5562	5.71343	0.6871	3.91792	0.0231149			24	2014	Changzhou	0.456246	2.65371	7.04216	6.06394	11.5562	5.71343	0.6871	3.91792	0.0231149
24	2015	Changzhou	0.485545	2.70347	7.30874	6.25929	11.6282	5.31927	0.7001	3.7313	0.0219071			24	2015	Changzhou	0.485545	2.73536	7.4822	6.25929	11.6282	5.31927	0.7001	3.7313	0.0219071
24	2016	Changzhou	0.454169	2.6841	7.20437	6.33009	11.7177	5.66513	0.71	3.55868	0.0262972			24	2016	Changzhou	0.454169	2.73991	7.50713	6.33009	11.7177	5.66513	0.71	3.55868	0.0262972
24	2017	Changzhou	0.428894	2.73967	7.50581	6.4551	11.8204	5.42528	0.718	3.60112	0.0237424			24	2017	Changzhou	0.428894	2.70932	7.34041	6.4551	11.8204	5.42528	0.718	3.60112	0.0237424
24	2018	Changzhou	0.401585	2.70088	7.29473	6.54844	11.9136	5.43074	0.725	3.548	0.0222089			24	2018	Changzhou	0.401585	2.7594	7.61431	6.54844	11.9136	5.43074	0.725	3.548	0.0222089
24	2019	Changzhou	0.418112	2.99113	8.94684	6.65744	11.9601	5.5052	0.7327	3.62188	0.0274419			24	2019	Changzhou	0.418112	2.819	7.94679	6.65744	11.9601	5.5052	0.7327	3.62188	0.0274419
24	2020	Changzhou	0.399571	2.74994	7.56218	6.66384	11.9046	5.54273	0.77083	3.47247	0.0274682			24	2020	Changzhou	0.399571	2.81744	7.93796	6.66384	11.9046	5.54273	0.77083	3.47247	0.0274682
25	2010	Chaoyang	0.528756	2.88478	8.32193	3.10143	9.97748	4.74358	0.25	3.25257	0.00115713			25	2010	Chaoyang	0.528756	2.6164	6.84555	3.10143	9.97748	4.74358	0.25	3.25257	0.00115713
25	2011	Chaoyang	0.511148	2.71563	7.37466	3.52059	10.2009	4.73932	0.24249	2.97469	0.00133309			25	2011	Chaoyang	0.511148	2.46915	6.0967	3.52059	10.2009	4.73932	0.24249	2.97469	0.00133309
25	2012	Chaoyang	0.468131	2.5908	6.71226	3.54848	10.3341	4.82933	0.23934	2.9371	0.00159345			25	2012	Chaoyang	0.468131	2.3612	5.57525	3.54848	10.3341	4.82933	0.23934	2.9371	0.00159345
25	2013	Chaoyang	0.417274	2.66922	7.12475	3.59174	10.292	4.87374	0.25314	3.66119	0.00145647			25	2013	Chaoyang	0.417274	2.34414	5.495	3.59174	10.292	4.87374	0.25314	3.66119	0.00145647
25	2014	Chaoyang	0.342516	2.65938	7.07231	3.54859	10.4157	5.04837	0.25902	3.57736	0.00183773			25	2014	Chaoyang	0.342516	2.34257	5.48764	3.54859	10.4157	5.04837	0.25902	3.57736	0.00183773
25	2015	Chaoyang	0.585949	2.77889	7.72224	4.09931	10.2699	2.40758	0.25565	3.51868	0.00175257			25	2015	Chaoyang	0.585949	2.40507	5.78435	4.09931	10.2699	2.40758	0.25565	3.51868	0.00175257
25	2016	Chaoyang	0.935796	2.73684	7.49032	4.45656	10.0976	2.59481	0.23166	3.67355	0.00182783			25	2016	Chaoyang	0.935796	2.4037	5.77778	4.45656	10.0976	2.59481	0.23166	3.67355	0.00182783
25	2017	Chaoyang	1.0022	2.81017	7.89704	4.67093	10.1605	4.07606	0.22345	3.55739	0.00164286			25	2017	Chaoyang	1.0022	2.38833	5.70412	4.67093	10.1605	4.07606	0.22345	3.55739	0.00164286
25	2018	Chaoyang	1.0183	2.76649	7.65348	4.88831	10.2494	3.86801	0.22754	3.32103	0.00191575			25	2018	Chaoyang	1.0183	2.30839	5.32867	4.88831	10.2494	3.86801	0.22754	3.32103	0.00191575
25	2019	Chaoyang	1.12843	2.58839	6.69978	5.05529	10.2668	4.38806	0.22768	3.62948	0.00309781			25	2019	Chaoyang	1.12843	2.30301	5.30384	5.05529	10.2668	4.38806	0.22768	3.62948	0.00309781
25	2020	Chaoyang	0.857483	2.58663	6.69065	5.02248	10.3212	4.72846	0.50174	2.61871	0.00356481			25	2020	Chaoyang	0.857483	2.32759	5.41768	5.02248	10.3212	4.72846	0.50174	2.61871	0.00356481
26	2010	Chaozhou	0.334484	3.00515	9.03092	4.19906	9.98336	4.91978	0.6275	3.21459	0.00619064			26	2010	Chaozhou	0.334484	2.55606	6.53345	4.19906	9.98336	4.91978	0.6275	3.21459	0.00619064
26	2011	Chaozhou	0.271774	3.06981	9.42373	4.19331	10.0928	4.84143	0.6315	3.45458	0.00659724			26	2011	Chaozhou	0.271774	2.51674	6.33399	4.19331	10.0928	4.84143	0.6315	3.45458	0.00659724
26	2012	Chaozhou	0.248004	3.02171	9.13072	4.15228	10.1755	4.8514	0.6315	3.2094	0.00655296			26	2012	Chaozhou	0.248004	2.50136	6.25681	4.15228	10.1755	4.8514	0.6315	3.2094	0.00655296
26	2013	Chaozhou	0.599341	2.64031	6.97122	4.79815	10.2828	4.39699	0.6315	3.37	0.00605693			26	2013	Chaozhou	0.599341	2.34591	5.50332	4.79815	10.2828	4.39699	0.6315	3.37	0.00605693
26	2014	Chaozhou	0.721124	2.57274	6.61898	5.0869	10.3514	4.38073	0.6341	3.69826	0.00632628			26	2014	Chaozhou	0.721124	2.40321	5.7754	5.0869	10.3514	4.38073	0.6341	3.69826	0.00632628
26	2015	Chaozhou	0.57801	2.54187	6.4611	5.01103	10.4328	2.70727	0.638	2.42939	0.00728953			26	2015	Chaozhou	0.57801	2.40875	5.80207	5.01103	10.4328	2.70727	0.638	2.42939	0.00728953
26	2016	Chaozhou	0.545049	2.51531	6.32676	4.99176	10.5175	3.19144	0.64	3.31492	0.00654233			26	2016	Chaozhou	0.545049	2.44987	6.00185	4.99176	10.5175	3.19144	0.64	3.31492	0.00654233
26	2017	Chaozhou	0.768727	2.54222	6.46289	5.63957	10.5517	3.20411	0.645	3.59149	0.00647163			26	2017	Chaozhou	0.768727	2.48044	6.15259	5.63957	10.5517	3.20411	0.645	3.59149	0.00647163
26	2018	Chaozhou	0.701377	2.53725	6.43762	5.59373	10.6021	3.48382	0.653	3.17883	0.00638786			26	2018	Chaozhou	0.701377	2.49147	6.20742	5.59373	10.6021	3.48382	0.653	3.17883	0.00638786
26	2019	Chaozhou	0.506211	2.51035	6.30185	4.94186	10.6131	3.28509	0.658	3.09158	0.00620498			26	2019	Chaozhou	0.506211	2.498	6.24002	4.94186	10.6131	3.28509	0.658	3.09158	0.00620498
26	2020	Chaozhou	0.447126	2.44745	5.99003	5.53914	10.6597	3.03682	0.64202	2.93875	0.00820778			26	2020	Chaozhou	0.447126	2.45761	6.03985	5.53914	10.6597	3.03682	0.64202	2.93875	0.00820778
27	2010	Chenzhou	0.246797	2.27718	5.18553	3.79655	10.0864	5.8052	0.417	3.32248	0.00445179			27	2010	Chenzhou	0.246797	2.31564	5.36217	3.79655	10.0864	5.8052	0.417	3.32248	0.00445179
27	2011	Chenzhou	0.198561	2.36431	5.58997	3.85835	10.2855	5.75786	0.433	3.02467	0.00447429			27	2011	Chenzhou	0.198561	2.42549	5.88301	3.85835	10.2855	5.75786	0.433	3.02467	0.00447429
27	2012	Chenzhou	0.188149	2.42388	5.8752	3.92593	10.3996	5.74687	0.4528	2.61865	0.00452091			27	2012	Chenzhou	0.188149	2.41791	5.84627	3.92593	10.3996	5.74687	0.4528	2.61865	0.00452091
27	2013	Chenzhou	0.180347	2.52025	6.35164	3.9795	10.4018	5.92713	0.4703	3.49665	0.00466551			27	2013	Chenzhou	0.180347	2.37431	5.63733	3.9795	10.4018	5.92713	0.4703	3.49665	0.00466551
27	2014	Chenzhou	0.153455	2.60991	6.81164	3.94667	10.5966	5.95874	0.485	3.04722	0.00509632			27	2014	Chenzhou	0.153455	2.37767	5.65333	3.94667	10.5966	5.95874	0.485	3.04722	0.00509632
27	2015	Chenzhou	0.129949	2.66832	7.11995	3.993	10.6615	6.04067	0.5034	4.00938	0.00517103			27	2015	Chenzhou	0.129949	2.38059	5.66719	3.993	10.6615	6.04067	0.5034	4.00938	0.00517103
27	2016	Chenzhou	0.120047	2.67116	7.13508	4.05561	10.7513	6.12902	0.5225	3.80293	0.00556898			27	2016	Chenzhou	0.120047	2.33638	5.45868	4.05561	10.7513	6.12902	0.5225	3.80293	0.00556898
27	2017	Chenzhou	0.124029	2.6601	7.07612	4.08868	10.7393	6.27692	0.538	3.58268	0.00592252			27	2017	Chenzhou	0.124029	2.33416	5.4483	4.08868	10.7393	6.27692	0.538	3.58268	0.00592252
27	2018	Chenzhou	0.113933	2.70855	7.33624	4.17345	10.8294	6.26952	0.5488	3.57591	0.00628285			27	2018	Chenzhou	0.113933	2.33684	5.46083	4.17345	10.8294	6.26952	0.5488	3.57591	0.00628285
27	2019	Chenzhou	0.113226	2.58814	6.69845	4.1718	10.8349	6.40728	0.5604	3.68083	0.00644248			27	2019	Chenzhou	0.113226	2.31404	5.35478	4.1718	10.8349	6.40728	0.5604	3.68083	0.00644248
27	2020	Chenzhou	0.196254	2.55075	6.50633	4.20626	10.8889	6.50461	0.5812	3.4496	0.00698953			27	2020	Chenzhou	0.196254	2.30651	5.31999	4.20626	10.8889	6.50461	0.5812	3.4496	0.00698953
28	2010	Chengdu	0.395799	2.96834	8.81103	6.3681	10.7895	6.38541	0.6575	3.1784	0.0439564			28	2010	Chengdu	0.395799	2.88784	8.33964	6.3681	10.7895	6.38541	0.6575	3.1784	0.0439564
28	2011	Chengdu	0.338269	3.0542	9.32812	6.44264	10.7946	6.42724	0.67	3.10011	0.0459931			28	2011	Chengdu	0.338269	2.78873	7.777	6.44264	10.7946	6.42724	0.67	3.10011	0.0459931
28	2012	Chengdu	0.297301	3.05092	9.30809	6.43282	10.9617	6.50314	0.6844	3.30174	0.04836			28	2012	Chengdu	0.297301	2.73818	7.49763	6.43282	10.9617	6.50314	0.6844	3.30174	0.04836
28	2013	Chengdu	0.282994	2.64576	7.00002	6.46371	11.2473	6.63802	0.694	3.53693	0.0490782			28	2013	Chengdu	0.282994	3.04297	9.25966	6.46371	11.2473	6.63802	0.694	3.53693	0.0490782
28	2014	Chengdu	0.2174	1.02997	1.06083	6.38373	11.1565	6.28429	0.7037	3.74849	0.0505519			28	2014	Chengdu	0.2174	2.91492	8.49676	6.38373	11.1565	6.28429	0.7037	3.74849	0.0505519
28	2015	Chengdu	0.226296	2.71795	7.38728	6.52606	11.2155	6.07451	0.7147	3.39624	0.05156			28	2015	Chengdu	0.226296	3.06561	9.39795	6.52606	11.2155	6.07451	0.7147	3.39624	0.05156
28	2016	Chengdu	0.234415	2.89223	8.365	6.72393	11.251	5.7952	0.7062	2.74608	0.0497307			28	2016	Chengdu	0.234415	2.98837	8.93033	6.72393	11.251	5.7952	0.7062	2.74608	0.0497307
28	2017	Chengdu	0.23061	2.82625	7.98767	6.8475	11.3726	6.19258	0.7185	3.33784	0.0509472			28	2017	Chengdu	0.23061	2.99983	8.99901	6.8475	11.3726	6.19258	0.7185	3.33784	0.0509472
28	2018	Chengdu	0.226831	2.79194	7.79495	6.97681	11.4593	6.27368	0.7312	3.73637	0.0514573			28	2018	Chengdu	0.226831	2.99472	8.96836	6.97681	11.4593	6.27368	0.7312	3.73637	0.0514573
28	2019	Chengdu	0.229574	2.63681	6.95279	7.07892	11.5462	6.28223	0.7441	3.34988	0.0530327			28	2019	Chengdu	0.229574	2.95636	8.74006	7.07892	11.5462	6.28223	0.7441	3.34988	0.0530327
28	2020	Chengdu	0.22162	2.66581	7.10654	7.03706	11.3584	6.29071	0.78759	3.12214	0.0442535			28	2020	Chengdu	0.22162	2.96385	8.78442	7.03706	11.3584	6.29071	0.78759	3.12214	0.0442535
29	2010	Chengde	0.561745	2.81838	7.94325	4.2216	10.1542	3.99378	0.39787	3.51543	0.0108671			29	2010	Chengde	0.561745	2.62783	6.90549	4.2216	10.1542	3.99378	0.39787	3.51543	0.0108671
29	2011	Chengde	0.405564	2.8681	8.22602	4.16024	10.3642	3.53549	0.411	3.11199	0.0115434			29	2011	Chengde	0.405564	2.5573	6.53978	4.16024	10.3642	3.53549	0.411	3.11199	0.0115434
29	2012	Chengde	0.345383	2.85832	8.16999	4.07263	10.4279	4.2579	0.42457	4.07108	0.0117668			29	2012	Chengde	0.345383	2.50051	6.25253	4.07263	10.4279	4.2579	0.42457	4.07108	0.0117668
29	2013	Chengde	0.348255	2.91097	8.47376	4.16531	10.4239	3.05122	0.43858	4.00832	0.0118662			29	2013	Chengde	0.348255	2.51769	6.33877	4.16531	10.4239	3.05122	0.43858	4.00832	0.0118662
29	2014	Chengde	0.318851	2.97927	8.87602	4.15502	10.5487	4.23928	0.45305	4.0358	0.0115012			29	2014	Chengde	0.318851	2.48333	6.16692	4.15502	10.5487	4.23928	0.45305	4.0358	0.0115012
29	2015	Chengde	0.308188	3.02249	9.13543	4.12422	10.5585	4.30617	0.468	4.09795	0.0116552			29	2015	Chengde	0.308188	2.4441	5.97365	4.12422	10.5585	4.30617	0.468	4.09795	0.0116552
29	2016	Chengde	0.285525	3.01873	9.11274	4.13064	10.615	4.53661	0.49001	4.232	0.0121929			29	2016	Chengde	0.285525	2.38837	5.70431	4.13064	10.615	4.53661	0.49001	4.232	0.0121929
29	2017	Chengde	0.312681	3.14138	9.86827	4.27135	10.6286	2.9107	0.50701	4.00119	0.0125899			29	2017	Chengde	0.312681	2.27068	5.15598	4.27135	10.6286	2.9107	0.50701	4.00119	0.0125899
29	2018	Chengde	0.302086	2.943	8.66123	4.24704	10.6329	4.5152	0.52069	4.27189	0.0132921			29	2018	Chengde	0.302086	2.25035	5.06408	4.24704	10.6329	4.5152	0.52069	4.27189	0.0132921
29	2019	Chengde	0.316768	2.58399	6.677	4.32362	10.6233	3.28041	0.5326	3.70464	0.015056			29	2019	Chengde	0.316768	2.30406	5.30867	4.32362	10.6233	3.28041	0.5326	3.70464	0.015056
29	2020	Chengde	0.550051	2.50352	6.26763	4.26873	10.739	0.0981244	0.56716	3.90378	0.0167839			29	2020	Chengde	0.550051	2.3022	5.30012	4.26873	10.739	0.0981244	0.56716	3.90378	0.0167839
30	2010	Chizhou	0.431353	3.03916	9.23651	3.09091	9.97287	5.89931	0.445	2.61713	0.0175659			30	2010	Chizhou	0.431353	2.3677	5.60601	3.09091	9.97287	5.89931	0.445	2.61713	0.0175659
30	2011	Chizhou	0.417871	3.11581	9.70829	3.2975	10.179	5.75082	0.46	3.63125	0.0193112			30	2011	Chizhou	0.417871	2.21641	4.91247	3.2975	10.179	5.75082	0.46	3.63125	0.0193112
30	2012	Chizhou	0.480128	3.01281	9.077	3.5504	10.2912	5.7646	0.475	3.53714	0.0209979			30	2012	Chizhou	0.480128	2.27166	5.16044	3.5504	10.2912	5.7646	0.475	3.53714	0.0209979
30	2013	Chizhou	0.500977	2.88849	8.34339	3.68462	10.2589	5.86402	0.4882	3.5132	0.0150172			30	2013	Chizhou	0.500977	2.58744	6.69486	3.68462	10.2589	5.86402	0.4882	3.5132	0.0150172
30	2014	Chizhou	0.480412	2.88794	8.34022	3.78099	10.4987	5.88727	0.5006	3.14087	0.0147021			30	2014	Chizhou	0.480412	2.64619	7.0023	3.78099	10.4987	5.88727	0.5006	3.14087	0.0147021
30	2015	Chizhou	0.229331	2.82268	7.96753	3.18911	10.5457	5.98591	0.5111	3.60118	0.0159325			30	2015	Chizhou	0.229331	2.64372	6.98925	3.18911	10.5457	5.98591	0.5111	3.60118	0.0159325
30	2016	Chizhou	0.21128	2.87563	8.26925	3.2198	10.6193	6.01238	0.523	3.64958	0.0167554			30	2016	Chizhou	0.21128	2.72833	7.44379	3.2198	10.6193	6.01238	0.523	3.64958	0.0167554
30	2017	Chizhou	0.20192	1.94914	3.79914	3.27445	10.6731	6.04694	0.5367	3.40752	0.0176837			30	2017	Chizhou	0.20192	2.69953	7.28748	3.27445	10.6731	6.04694	0.5367	3.40752	0.0176837
30	2018	Chizhou	0.166782	1.23578	1.52715	3.26088	10.755	5.94929	0.541	3.8942	0.0177111			30	2018	Chizhou	0.166782	2.6665	7.11023	3.26088	10.755	5.94929	0.541	3.8942	0.0177111
30	2019	Chizhou	0.153816	2.92855	8.57642	3.4078	10.937	5.81266	0.5492	3.61432	0.0201946			30	2019	Chizhou	0.153816	2.85402	8.1454	3.4078	10.937	5.81266	0.5492	3.61432	0.0201946
30	2020	Chizhou	0.317924	2.90687	8.44989	3.35532	11.0797	5.89333	0.59701	3.23612	0.0268164			30	2020	Chizhou	0.317924	2.79955	7.83751	3.35532	11.0797	5.89333	0.59701	3.23612	0.0268164
31	2010	Chifeng	0.462459	2.49721	6.23606	4.06232	10.129	3.59919	0.25244	3.34424	0.00347095			31	2010	Chifeng	0.462459	2.22723	4.96057	4.06232	10.129	3.59919	0.25244	3.34424	0.00347095
31	2011	Chifeng	0.396664	2.57579	6.63467	4.1036	10.3456	2.92418	0.24121	3.34405	0.00399023			31	2011	Chifeng	0.396664	2.25957	5.10566	4.1036	10.3456	2.92418	0.24121	3.34405	0.00399023
31	2012	Chifeng	0.352146	2.57715	6.64169	4.24837	10.5012	1.71439	0.24413	3.36954	0.00413865			31	2012	Chifeng	0.352146	2.21217	4.89369	4.24837	10.5012	1.71439	0.24413	3.36954	0.00413865
31	2013	Chifeng	0.367549	2.58183	6.66585	4.31031	10.5007	1.5418	0.24538	3.3478	0.00435558			31	2013	Chifeng	0.367549	2.35855	5.56274	4.31031	10.5007	1.5418	0.24538	3.3478	0.00435558
31	2014	Chifeng	0.351319	2.53413	6.42181	4.32196	10.6288	2.11568	0.26593	3.474	0.00457967			31	2014	Chifeng	0.351319	2.31232	5.34682	4.32196	10.6288	2.11568	0.26593	3.474	0.00457967
31	2015	Chifeng	0.324153	2.52937	6.39772	4.32377	10.6752	3.38927	0.47057	3.23328	0.00474474			31	2015	Chifeng	0.324153	2.2841	5.21712	4.32377	10.6752	3.38927	0.47057	3.23328	0.00474474
31	2016	Chifeng	0.321451	2.45908	6.04707	4.36744	10.713	3.67729	0.4829	3.55162	0.00504785			31	2016	Chifeng	0.321451	2.26981	5.15205	4.36744	10.713	3.67729	0.4829	3.55162	0.00504785
31	2017	Chifeng	0.328664	2.42101	5.8613	4.25159	10.606	4.37607	0.49381	2.5872	0.0052357			31	2017	Chifeng	0.328664	2.19849	4.83338	4.25159	10.606	4.37607	0.49381	2.5872	0.0052357
31	2018	Chifeng	0.396126	2.40404	5.7794	4.29071	10.4862	5.11896	0.50361	2.96548	0.00534222			31	2018	Chifeng	0.396126	2.10904	4.44804	4.29071	10.4862	5.11896	0.50361	2.96548	0.00534222
31	2019	Chifeng	0.369846	2.50935	6.29683	4.3222	10.5838	1.58213	0.51074	2.72885	0.00546122			31	2019	Chifeng	0.369846	2.13131	4.5425	4.3222	10.5838	1.58213	0.51074	2.72885	0.00546122
31	2020	Chifeng	0.576358	2.79538	7.81416	4.37823	10.6827	0.0981244	0.5297	3.76519	0.00596262			31	2020	Chifeng	0.576358	2.08484	4.34657	4.37823	10.6827	0.0981244	0.5297	3.76519	0.00596262
32	2010	Chongzuo	0.0998927	2.68749	7.22262	1.95878	9.83	3.59418	0.2977	2.9075	0.0101254			32	2010	Chongzuo	0.0998927	2.61295	6.8275	1.95878	9.83	3.59418	0.2977	2.9075	0.0101254
32	2011	Chongzuo	0.0899612	2.67267	7.14318	2.18884	10.1088	3.41407	0.3147	3.21	0.010631			32	2011	Chongzuo	0.0899612	2.60216	6.77125	2.18884	10.1088	3.41407	0.3147	3.21	0.010631
32	2012	Chongzuo	0.114262	2.70726	7.32928	2.45805	10.1769	3.7829	0.3294	3.44328	0.015177			32	2012	Chongzuo	0.114262	2.56397	6.57392	2.45805	10.1769	3.7829	0.3294	3.44328	0.015177
32	2013	Chongzuo	0.105902	2.66872	7.12207	2.4911	10.0719	3.90169	0.34	3.00041	0.0173034			32	2013	Chongzuo	0.105902	2.38614	5.69365	2.4911	10.0719	3.90169	0.34	3.00041	0.0173034
32	2014	Chongzuo	0.0930313	2.62387	6.8847	2.42878	10.3717	4.1082	0.3535	3.20114	0.0190636			32	2014	Chongzuo	0.0930313	2.32269	5.39488	2.42878	10.3717	4.1082	0.3535	3.20114	0.0190636
32	2015	Chongzuo	0.090022	2.60489	6.78544	2.51674	10.415	4.22322	0.3628	2.91171	0.020808			32	2015	Chongzuo	0.090022	2.33805	5.46647	2.51674	10.415	4.22322	0.3628	2.91171	0.020808
32	2016	Chongzuo	0.0351456	2.52052	6.35302	1.83751	10.523	2.80128	0.3721	3.26391	0.0210173			32	2016	Chongzuo	0.0351456	2.28624	5.22689	1.83751	10.523	2.80128	0.3721	3.26391	0.0210173
32	2017	Chongzuo	0.027046	2.58421	6.67814	1.79307	10.6846	1.32439	0.3828	2.94013	0.0200426			32	2017	Chongzuo	0.027046	2.28751	5.23269	1.79307	10.6846	1.32439	0.3828	2.94013	0.0200426
32	2018	Chongzuo	0.0227512	2.574	6.62547	1.82386	10.7906	3.10521	0.3924	3.15767	0.0300567			32	2018	Chongzuo	0.0227512	2.2544	5.08232	1.82386	10.7906	3.10521	0.3924	3.15767	0.0300567
32	2019	Chongzuo	0.0282632	2.46501	6.0763	1.7711	10.4949	3.96069	0.4	3.35099	0.040599			32	2019	Chongzuo	0.0282632	2.29923	5.28646	1.7711	10.4949	3.96069	0.4	3.35099	0.040599
32	2020	Chongzuo	0.217114	2.42996	5.9047	1.83986	10.5644	0.462664	0.44019	3.01501	0.0493091			32	2020	Chongzuo	0.217114	2.27007	5.15323	1.83986	10.5644	0.462664	0.44019	3.01501	0.0493091
33	2010	Chuzhou	0.22351	2.58291	6.67141	3.52171	9.76423	4.74747	0.416	2.93719	0.0100584			33	2010	Chuzhou	0.22351	2.55281	6.51682	3.52171	9.76423	4.74747	0.416	2.93719	0.0100584
33	2011	Chuzhou	0.160034	2.74242	7.52086	3.474	9.98202	5.62228	0.434	2.88731	0.0106578			33	2011	Chuzhou	0.160034	2.62431	6.88701	3.474	9.98202	5.62228	0.434	2.88731	0.0106578
33	2012	Chuzhou	0.197831	2.84676	8.10403	3.7606	10.1126	5.85922	0.451	3.31104	0.0119098			33	2012	Chuzhou	0.197831	2.63406	6.93826	3.7606	10.1126	5.85922	0.451	3.31104	0.0119098
33	2013	Chuzhou	0.184424	1.03013	1.06117	3.8131	10.0937	6.02814	0.4647	2.47213	0.0110862			33	2013	Chuzhou	0.184424	2.7562	7.59663	3.8131	10.0937	6.02814	0.4647	2.47213	0.0110862
33	2014	Chuzhou	0.168967	1.02023	1.04087	3.85896	10.3275	6.14879	0.4775	3.09472	0.0116808			33	2014	Chuzhou	0.168967	2.78906	7.77887	3.85896	10.3275	6.14879	0.4775	3.09472	0.0116808
33	2015	Chuzhou	0.156889	2.88016	8.29532	3.87402	10.3931	6.22672	0.4902	3.46544	0.012228			33	2015	Chuzhou	0.156889	2.71402	7.36591	3.87402	10.3931	6.22672	0.4902	3.46544	0.012228
33	2016	Chuzhou	0.147733	2.87676	8.27574	3.92376	10.4717	6.28209	0.504	3.42292	0.0127094			33	2016	Chuzhou	0.147733	2.69049	7.23872	3.92376	10.4717	6.28209	0.504	3.42292	0.0127094
33	2017	Chuzhou	0.141732	2.52276	6.36433	4.08133	10.5845	6.24593	0.5189	3.46958	0.0131257			33	2017	Chuzhou	0.141732	2.58374	6.67574	4.08133	10.5845	6.24593	0.5189	3.46958	0.0131257
33	2018	Chuzhou	0.130728	2.55419	6.52387	4.19399	10.6919	6.23903	0.5342	3.60545	0.0129838			33	2018	Chuzhou	0.130728	2.52349	6.36802	4.19399	10.6919	6.23903	0.5342	3.60545	0.0129838
33	2019	Chuzhou	0.107196	2.47252	6.11335	4.41117	11.1624	5.87017	0.5454	3.30902	0.0134408			33	2019	Chuzhou	0.107196	2.79173	7.79373	4.41117	11.1624	5.87017	0.5454	3.30902	0.0134408
33	2020	Chuzhou	0.19299	2.4691	6.09645	4.33855	11.2396	5.89778	0.61905	2.90488	0.0150529			33	2020	Chuzhou	0.19299	2.80012	7.84067	4.33855	11.2396	5.89778	0.61905	2.90488	0.0150529
34	2010	Dazhou	0.209698	2.79322	7.80209	3.52462	9.59035	3.75492	0.3271	3.17011	0.00340941			34	2010	Dazhou	0.209698	2.25458	5.08313	3.52462	9.59035	3.75492	0.3271	3.17011	0.00340941
34	2011	Dazhou	0.193343	2.7534	7.58121	3.67246	9.82412	3.50937	0.3431	3.67994	0.00343481			34	2011	Dazhou	0.193343	2.21425	4.90289	3.67246	9.82412	3.50937	0.3431	3.67994	0.00343481
34	2012	Dazhou	0.191065	3.11372	9.69525	3.75107	9.93716	3.41803	0.361	3.54442	0.00360278			34	2012	Dazhou	0.191065	2.31039	5.33791	3.75107	9.93716	3.41803	0.361	3.54442	0.00360278
34	2013	Dazhou	0.163254	2.57399	6.62541	3.70808	9.80378	3.21304	0.378	3.28178	0.00387244			34	2013	Dazhou	0.163254	2.21439	4.90352	3.70808	9.80378	3.21304	0.378	3.28178	0.00387244
34	2014	Dazhou	0.246503	2.60259	6.77347	4.19345	10.1028	3.34446	0.3939	3.18947	0.00401591			34	2014	Dazhou	0.246503	2.25987	5.107	4.19345	10.1028	3.34446	0.3939	3.18947	0.00401591
34	2015	Dazhou	0.215229	2.53012	6.4015	4.17593	10.1	3.64071	0.4087	3.31766	0.004172			34	2015	Dazhou	0.215229	2.26171	5.11532	4.17593	10.1	3.64071	0.4087	3.31766	0.004172
34	2016	Dazhou	0.164705	2.43703	5.93914	4.05285	10.1628	3.19253	0.4242	3.16048	0.00422441			34	2016	Dazhou	0.164705	2.25257	5.07407	4.05285	10.1628	3.19253	0.4242	3.16048	0.00422441
34	2017	Dazhou	0.235169	2.30048	5.29222	4.90883	10.2423	3.72558	0.4392	3.41641	0.00431479			34	2017	Dazhou	0.235169	2.47755	6.13824	4.90883	10.2423	3.72558	0.4392	3.41641	0.00431479
34	2018	Dazhou	0.224014	2.25884	5.10235	4.96308	10.2964	2.57395	0.4552	3.61978	0.00457465			34	2018	Dazhou	0.224014	2.4449	5.97752	4.96308	10.2964	2.57395	0.4552	3.61978	0.00457465
34	2019	Dazhou	0.142568	2.25175	5.07037	4.29894	10.4808	0.0981244	0.4714	3.46625	0.00553527			34	2019	Dazhou	0.142568	2.35787	5.55957	4.29894	10.4808	0.0981244	0.4714	3.46625	0.00553527
34	2020	Dazhou	0.198238	2.19558	4.82057	4.81211	10.5471	0.0981244	0.49722	3.84219	0.00628924			34	2020	Dazhou	0.198238	2.32542	5.4076	4.81211	10.5471	0.0981244	0.49722	3.84219	0.00628924
35	2010	Dalian	0.470571	3.15285	9.94048	5.70974	11.2607	7.05191	0.51961	3.70525	0.0367326			35	2010	Dalian	0.470571	2.918	8.51473	5.70974	11.2607	7.05191	0.51961	3.70525	0.0367326
35	2011	Dalian	0.387045	3.16807	10.0367	5.73954	11.4219	7.05191	0.54554	3.88563	0.0378755			35	2011	Dalian	0.387045	3.02439	9.14691	5.73954	11.4219	7.05191	0.54554	3.88563	0.0378755
35	2012	Dalian	0.373111	3.21055	10.3077	5.81961	11.5417	7.01597	0.55169	3.89339	0.0382606			35	2012	Dalian	0.373111	2.97051	8.82393	5.81961	11.5417	7.01597	0.55169	3.89339	0.0382606
35	2013	Dalian	0.387879	3.27657	10.7359	5.95208	11.7711	7.00478	0.55423	3.85052	0.0399819			35	2013	Dalian	0.387879	2.82322	7.97056	5.95208	11.7711	7.00478	0.55423	3.85052	0.0399819
35	2014	Dalian	0.375528	3.393	11.5124	5.93007	11.6077	7.02529	0.55611	3.8882	0.0411035			35	2014	Dalian	0.375528	2.87899	8.28857	5.93007	11.6077	7.02529	0.55611	3.8882	0.0411035
35	2015	Dalian	0.351472	3.49357	12.205	5.92627	11.6144	5.38792	0.57032	3.34009	0.0415092			35	2015	Dalian	0.351472	2.94624	8.68034	5.92627	11.6144	5.38792	0.57032	3.34009	0.0415092
35	2016	Dalian	0.419715	3.51045	12.3232	5.96056	11.4873	5.6829	0.56059	3.18852	0.0415367			35	2016	Dalian	0.419715	2.95424	8.72754	5.96056	11.4873	5.6829	0.56059	3.18852	0.0415367
35	2017	Dalian	0.457816	3.55129	12.6116	6.23305	11.5133	5.75195	0.55929	3.4563	0.0406937			35	2017	Dalian	0.457816	3.02706	9.16307	6.23305	11.5133	5.75195	0.55929	3.4563	0.0406937
35	2018	Dalian	0.443706	3.54786	12.5873	6.40168	11.6041	5.44731	0.5591	3.1237	0.0399921			35	2018	Dalian	0.443706	2.99272	8.95639	6.40168	11.6041	5.44731	0.5591	3.1237	0.0399921
35	2019	Dalian	0.451582	3.49323	12.2026	6.41337	11.5129	4.16917	0.57119	3.27706	0.0414991			35	2019	Dalian	0.451582	2.93912	8.63843	6.41337	11.5129	4.16917	0.57119	3.27706	0.0414991
35	2020	Dalian	0.480422	3.55752	12.6559	6.41196	11.4583	0.0981244	0.82416	2.59849	0.0437232			35	2020	Dalian	0.480422	2.92042	8.52884	6.41196	11.4583	0.0981244	0.82416	2.59849	0.0437232
36	2010	Daqing	0.596718	3.22356	10.3913	5.46027	11.5481	4.40348	0.5039	3.37599	0.0229144			36	2010	Daqing	0.596718	2.19572	4.82121	5.46027	11.5481	4.40348	0.5039	3.37599	0.0229144
36	2011	Daqing	0.45995	3.20491	10.2714	5.52988	11.8004	4.30224	0.5095	2.67429	0.0228673			36	2011	Daqing	0.45995	2.29487	5.26641	5.52988	11.8004	4.30224	0.5095	2.67429	0.0228673
36	2012	Daqing	0.461672	3.19325	10.1968	5.57414	11.8641	4.38663	0.5138	3.0493	0.0231797			36	2012	Daqing	0.461672	2.27783	5.1885	5.57414	11.8641	4.38663	0.5138	3.0493	0.0231797
36	2013	Daqing	0.492412	3.35066	11.2269	5.64148	11.9033	4.49884	0.516	2.83077	0.0247385			36	2013	Daqing	0.492412	2.16989	4.70843	5.64148	11.9033	4.49884	0.516	2.83077	0.0247385
36	2014	Daqing	0.514631	3.28425	10.7863	5.6608	11.8949	4.63902	0.5242	4.01275	0.0224252			36	2014	Daqing	0.514631	2.17521	4.73153	5.6608	11.8949	4.63902	0.5242	4.01275	0.0224252
36	2015	Daqing	0.669646	3.2889	10.8169	5.65779	11.6093	5.03922	0.6653	2.68976	0.0238243			36	2015	Daqing	0.669646	2.13877	4.57432	5.65779	11.6093	5.03922	0.6653	2.68976	0.0238243
36	2016	Daqing	0.78985	3.22735	10.4158	5.64337	11.4584	4.82851	0.67724	3.12349	0.02209			36	2016	Daqing	0.78985	2.1282	4.52922	5.64337	11.4584	4.82851	0.67724	3.12349	0.02209
36	2017	Daqing	0.748422	3.09866	9.60171	5.70716	11.4894	4.5612	0.68918	3.16779	0.0225275			36	2017	Daqing	0.748422	2.14837	4.61547	5.70716	11.4894	4.5612	0.68918	3.16779	0.0225275
36	2018	Daqing	0.715054	2.9731	8.8393	5.76069	11.539	4.54791	0.70112	2.66312	0.02292			36	2018	Daqing	0.715054	2.14247	4.59018	5.76069	11.539	4.54791	0.70112	2.66312	0.02292
36	2019	Daqing	0.748742	2.83665	8.04658	5.73923	11.4541	3.01596	0.71306	2.82257	0.0226738			36	2019	Daqing	0.748742	2.10445	4.42872	5.73923	11.4541	3.01596	0.71306	2.82257	0.0226738
36	2020	Daqing	0.862373	2.77385	7.69423	5.78716	11.3479	2.8264	0.72662	2.04387	0.0223094			36	2020	Daqing	0.862373	2.10051	4.41216	5.78716	11.3479	2.8264	0.72662	2.04387	0.0223094
37	2010	Datong	0.932085	2.41046	5.81034	4.49161	9.9697	5.03515	0.54914	3.95752	0.0102942			37	2010	Datong	0.932085	2.49616	6.23083	4.49161	9.9697	5.03515	0.54914	3.95752	0.0102942
37	2011	Datong	0.767026	2.43201	5.91468	4.55211	10.1402	4.41191	0.5649	3.61397	0.0103923			37	2011	Datong	0.767026	2.40434	5.78084	4.55211	10.1402	4.41191	0.5649	3.61397	0.0103923
37	2012	Datong	0.763338	2.41803	5.84686	4.63184	10.2333	4.96584	0.5795	3.5437	0.0110464			37	2012	Datong	0.763338	2.52385	6.36981	4.63184	10.2333	4.96584	0.5795	3.5437	0.0110464
37	2013	Datong	0.820492	2.40131	5.76628	4.72789	10.2649	4.66664	0.59026	4.13155	0.00888945			37	2013	Datong	0.820492	2.51313	6.31582	4.72789	10.2649	4.66664	0.59026	4.13155	0.00888945
37	2014	Datong	0.813929	2.3632	5.58474	4.76838	10.2958	4.72166	0.60042	3.64037	0.0088334			37	2014	Datong	0.813929	2.39152	5.71938	4.76838	10.2958	4.72166	0.60042	3.64037	0.0088334
37	2015	Datong	0.704364	2.31216	5.3461	4.7176	10.3414	4.73563	0.61021	3.51357	0.00844058			37	2015	Datong	0.704364	2.3439	5.49387	4.7176	10.3414	4.73563	0.61021	3.51357	0.00844058
37	2016	Datong	0.733472	2.22701	4.95959	4.78097	10.3105	4.87686	0.62008	3.58704	0.00822409			37	2016	Datong	0.733472	2.34191	5.48454	4.78097	10.3105	4.87686	0.62008	3.58704	0.00822409
37	2017	Datong	0.699803	2.15707	4.65296	4.86173	10.3942	4.639	0.62938	4.0442	0.00794126			37	2017	Datong	0.699803	2.32764	5.41791	4.86173	10.3942	4.639	0.62938	4.0442	0.00794126
37	2018	Datong	0.563074	2.07241	4.29489	4.77864	10.5153	4.56074	0.63967	3.26703	0.00796065			37	2018	Datong	0.563074	2.3142	5.35554	4.77864	10.5153	4.56074	0.63967	3.26703	0.00796065
37	2019	Datong	0.663667	2.4852	6.17621	4.99701	10.5485	3.62771	0.6562	3.48665	0.00822841			37	2019	Datong	0.663667	2.27797	5.18913	4.99701	10.5485	3.62771	0.6562	3.48665	0.00822841
37	2020	Datong	0.734292	2.20175	4.84772	4.95983	10.6915	3.25046	0.72581	3.9619	0.00969645			37	2020	Datong	0.734292	2.26727	5.14051	4.95983	10.6915	3.25046	0.72581	3.9619	0.00969645
38	2010	Dandong	0.568202	2.90997	8.46795	3.62204	10.3054	6.48512	0.39685	2.74562	0.0098961			38	2010	Dandong	0.568202	2.86125	8.18673	3.62204	10.3054	6.48512	0.39685	2.74562	0.0098961
38	2011	Dandong	0.420539	2.99706	8.98235	3.71185	10.5144	6.60674	0.39262	3.06963	0.0123547			38	2011	Dandong	0.420539	2.9012	8.41695	3.71185	10.5144	6.60674	0.39262	3.06963	0.0123547
38	2012	Dandong	0.355716	2.95419	8.72727	3.71614	10.6495	6.61694	0.39044	3.0066	0.0117042			38	2012	Dandong	0.355716	2.80966	7.89418	3.71614	10.6495	6.61694	0.39044	3.0066	0.0117042
38	2013	Dandong	0.475808	2.83683	8.04762	4.12917	10.7394	6.42374	0.38289	3.6691	0.0122442			38	2013	Dandong	0.475808	2.61067	6.8156	4.12917	10.7394	6.42374	0.38289	3.6691	0.0122442
38	2014	Dandong	0.646811	2.80084	7.84469	4.43887	10.6523	6.08115	0.38531	3.05699	0.0122564			38	2014	Dandong	0.646811	2.58281	6.67091	4.43887	10.6523	6.08115	0.38531	3.05699	0.0122564
38	2015	Dandong	0.770539	2.81782	7.94012	4.64924	10.6177	5.07257	0.37749	3.07296	0.0118154			38	2015	Dandong	0.770539	2.57359	6.62335	4.64924	10.6177	5.07257	0.37749	3.07296	0.0118154
38	2016	Dandong	1.15962	2.8321	8.02077	4.82618	10.3489	1.81002	0.3842	3.28906	0.0114784			38	2016	Dandong	1.15962	2.64293	6.98507	4.82618	10.3489	1.81002	0.3842	3.28906	0.0114784
38	2017	Dandong	1.19062	2.86449	8.20532	4.97754	10.3988	4.88886	0.37959	3.63335	0.010972			38	2017	Dandong	1.19062	2.69938	7.28668	4.97754	10.3988	4.88886	0.37959	3.63335	0.010972
38	2018	Dandong	1.21605	2.84387	8.08758	5.09339	10.4398	2.49254	0.3784	3.60196	0.0108207			38	2018	Dandong	1.21605	2.7937	7.80476	5.09339	10.4398	2.49254	0.3784	3.60196	0.0108207
38	2019	Dandong	1.48895	2.66306	7.09191	5.27051	10.3815	3.48679	0.38441	3.45727	0.0122461			38	2019	Dandong	1.48895	2.6704	7.13101	5.27051	10.3815	3.48679	0.38441	3.45727	0.0122461
38	2020	Dandong	1.1717	2.60569	6.78959	5.29663	10.4742	3.97538	0.68807	3.05089	0.0171862			38	2020	Dandong	1.1717	2.66213	7.08692	5.29663	10.4742	3.97538	0.68807	3.05089	0.0171862
39	2010	Deyang	0.339587	2.77312	7.69017	4.58125	10.1399	4.72026	0.4132	3.01215	0.0128804			39	2010	Deyang	0.339587	2.28389	5.21616	4.58125	10.1399	4.72026	0.4132	3.01215	0.0128804
39	2011	Deyang	0.27445	2.76448	7.64233	4.60768	10.3597	4.6991	0.4299	3.0846	0.0133918			39	2011	Deyang	0.27445	2.25769	5.09718	4.60768	10.3597	4.6991	0.4299	3.0846	0.0133918
39	2012	Deyang	0.253987	3.04572	9.2764	4.67536	10.4897	4.56843	0.4479	3.21172	0.0154892			39	2012	Deyang	0.253987	2.10679	4.43855	4.67536	10.4897	4.56843	0.4479	3.21172	0.0154892
39	2013	Deyang	0.224207	2.95138	8.71067	4.57938	10.4804	4.51125	0.4586	3.49785	0.015893			39	2013	Deyang	0.224207	2.27808	5.18966	4.57938	10.4804	4.51125	0.4586	3.49785	0.015893
39	2014	Deyang	0.198766	2.80288	7.85612	4.55538	10.6711	4.44142	0.4727	3.91924	0.019125			39	2014	Deyang	0.198766	2.60982	6.81113	4.55538	10.6711	4.44142	0.4727	3.91924	0.019125
39	2015	Deyang	0.178229	2.88435	8.31947	4.62951	10.7299	4.37681	0.4847	3.20791	0.0208039			39	2015	Deyang	0.178229	2.61202	6.82264	4.62951	10.7299	4.37681	0.4847	3.20791	0.0208039
39	2016	Deyang	0.154085	2.77215	7.6848	4.58062	10.8165	3.85061	0.4958	2.96595	0.0252323			39	2016	Deyang	0.154085	2.55205	6.51295	4.58062	10.8165	3.85061	0.4958	2.96595	0.0252323
39	2017	Deyang	0.157471	2.74423	7.53082	4.71694	10.9261	3.38676	0.5098	2.77996	0.0310035			39	2017	Deyang	0.157471	2.52167	6.35883	4.71694	10.9261	3.38676	0.5098	2.77996	0.0310035
39	2018	Deyang	0.144435	2.78509	7.75673	4.77686	11.044	3.3231	0.5235	3.65127	0.0318756			39	2018	Deyang	0.144435	2.44402	5.97325	4.77686	11.044	3.3231	0.5235	3.65127	0.0318756
39	2019	Deyang	0.139634	2.48759	6.18809	4.75246	11.0935	3.6275	0.539	3.17263	0.0336231			39	2019	Deyang	0.139634	2.45213	6.01292	4.75246	11.0935	3.6275	0.539	3.17263	0.0336231
39	2020	Deyang	0.210836	2.48383	6.16942	4.74683	11.1483	3.86055	0.5578	3.30107	0.0382685			39	2020	Deyang	0.210836	2.42269	5.86944	4.74683	11.1483	3.86055	0.5578	3.30107	0.0382685
40	2010	Dezhou	0.250642	2.58963	6.70618	4.10274	10.3013	3.89896	0.4305	3.08817	0.00712002			40	2010	Dezhou	0.250642	2.49982	6.24912	4.10274	10.3013	3.89896	0.4305	3.08817	0.00712002
40	2011	Dezhou	0.223004	2.68099	7.18771	4.22336	10.4604	4.15917	0.4416	3.65986	0.00705336			40	2011	Dezhou	0.223004	2.57803	6.64626	4.22336	10.4604	4.15917	0.4416	3.65986	0.00705336
40	2012	Dezhou	0.215586	2.54545	6.47931	4.38116	10.5894	4.10583	0.4624	3.27999	0.00701385			40	2012	Dezhou	0.215586	2.59275	6.72233	4.38116	10.5894	4.10583	0.4624	3.27999	0.00701385
40	2013	Dezhou	0.219642	2.6918	7.24579	4.50582	10.6572	4.00813	0.4774	3.05467	0.00705577			40	2013	Dezhou	0.219642	2.90326	8.42892	4.50582	10.6572	4.00813	0.4774	3.05467	0.00705577
40	2014	Dezhou	0.260213	2.68832	7.22705	4.72419	10.7286	3.63871	0.49525	4.29948	0.00755745			40	2014	Dezhou	0.260213	2.87438	8.26207	4.72419	10.7286	3.63871	0.49525	4.29948	0.00755745
40	2015	Dezhou	0.252249	2.63928	6.9658	4.79271	10.7802	3.32813	0.5173	3.62942	0.008925			40	2015	Dezhou	0.252249	2.78226	7.74099	4.79271	10.7802	3.32813	0.5173	3.62942	0.008925
40	2016	Dezhou	0.220561	2.58986	6.70735	4.75529	10.8368	3.3464	0.5377	3.90744	0.0100846			40	2016	Dezhou	0.220561	2.73916	7.50298	4.75529	10.8368	3.3464	0.5377	3.90744	0.0100846
40	2017	Dezhou	0.205894	2.57407	6.62585	4.84633	10.9008	3.36673	0.5557	3.79435	0.0109828			40	2017	Dezhou	0.205894	2.6475	7.00924	4.84633	10.9008	3.36673	0.5557	3.79435	0.0109828
40	2018	Dezhou	0.207355	2.50787	6.28939	4.95091	10.9725	3.72973	0.5701	3.9047	0.0109477			40	2018	Dezhou	0.207355	2.52701	6.38579	4.95091	10.9725	3.72973	0.5701	3.9047	0.0109477
40	2019	Dezhou	0.230486	2.37429	5.63726	4.93003	10.8647	3.62504	0.5303	3.44217	0.0122242			40	2019	Dezhou	0.230486	2.59041	6.71024	4.93003	10.8647	3.62504	0.5303	3.44217	0.0122242
40	2020	Dezhou	0.364995	2.41998	5.85631	5.0543	10.9128	4.10353	0.53298	3.20819	0.0129312			40	2020	Dezhou	0.364995	2.63215	6.92821	5.0543	10.9128	4.10353	0.53298	3.20819	0.0129312
41	2010	Dingxi	0.117801	2.07774	4.317	0.291766	8.57622	1.69578	0.2342	2.33672	0.00188819			41	2010	Dingxi	0.117801	2.13573	4.56135	0.291766	8.57622	1.69578	0.2342	2.33672	0.00188819
41	2011	Dingxi	0.100165	2.48245	6.16255	0.384153	8.84159	1.58793	0.2443	3.47482	0.00302983			41	2011	Dingxi	0.100165	2.21034	4.88559	0.384153	8.84159	1.58793	0.2443	3.47482	0.00302983
41	2012	Dingxi	0.0947834	2.50091	6.25457	0.464532	9.00663	1.467	0.2583	2.98182	0.00257692			41	2012	Dingxi	0.0947834	2.17721	4.74025	0.464532	9.00663	1.467	0.2583	2.98182	0.00257692
41	2013	Dingxi	0.18095	2.31205	5.34557	0.641443	9.03682	0.822815	0.2716	2.79218	0.00197603			41	2013	Dingxi	0.18095	2.04712	4.19071	0.641443	9.03682	0.822815	0.2716	2.79218	0.00197603
41	2014	Dingxi	0.184645	2.35737	5.55721	1.21765	9.25627	0.684813	0.2877	2.79101	0.0018837			41	2014	Dingxi	0.184645	2.07375	4.30043	1.21765	9.25627	0.684813	0.2877	2.79101	0.0018837
41	2015	Dingxi	0.167211	2.28218	5.20837	1.17808	9.30447	0.524729	0.304	1.94304	0.00168556			41	2015	Dingxi	0.167211	2.06632	4.26966	1.17808	9.30447	0.524729	0.304	1.94304	0.00168556
41	2016	Dingxi	0.15484	2.18009	4.75281	1.18179	9.38362	0.334041	0.319	2.96425	0.00179224			41	2016	Dingxi	0.15484	2.1067	4.4382	1.18179	9.38362	0.334041	0.319	2.96425	0.00179224
41	2017	Dingxi	0.128192	2.14905	4.61841	1.3005	9.36675	0.0981244	0.3433	3.26788	0.00195841			41	2017	Dingxi	0.128192	2.08018	4.32716	1.3005	9.36675	0.0981244	0.3433	3.26788	0.00195841
41	2018	Dingxi	0.123457	2.14428	4.59795	1.38621	9.44589	1.18928	0.3552	3.13399	0.00212638			41	2018	Dingxi	0.123457	1.96412	3.85777	1.38621	9.44589	1.18928	0.3552	3.13399	0.00212638
41	2019	Dingxi	0.11836	2.18294	4.76523	1.52976	9.59873	2.49271	0.3638	3.6105	0.0021516			41	2019	Dingxi	0.11836	1.94622	3.78777	1.52976	9.59873	2.49271	0.3638	3.6105	0.0021516
41	2020	Dingxi	0.362834	2.13945	4.57724	1.58919	9.76595	3.03991	0.38492	3.99913	0.00254206			41	2020	Dingxi	0.362834	1.95467	3.82074	1.58919	9.76595	3.03991	0.38492	3.99913	0.00254206
42	2010	Dongguan	0.984405	3.4448	11.8666	6.67099	11.1027	6.07873	0.8846	3.71827	0.0046558			42	2010	Dongguan	0.984405	2.36646	5.60013	6.67099	11.1027	6.07873	0.8846	3.71827	0.0046558
42	2011	Dongguan	0.821353	3.38793	11.4781	6.71751	10.959	6.03326	0.886	3.51599	0.00546119			42	2011	Dongguan	0.821353	2.75235	7.57541	6.71751	10.959	6.03326	0.886	3.51599	0.00546119
42	2012	Dongguan	0.830127	3.41508	11.6628	6.74965	10.982	6.05331	0.8867	3.36306	0.00631682			42	2012	Dongguan	0.830127	2.51544	6.32744	6.74965	10.982	6.05331	0.8867	3.36306	0.00631682
42	2013	Dongguan	0.777697	3.00365	9.02189	6.8005	12.5793	6.09855	0.8875	3.11245	0.00731994			42	2013	Dongguan	0.777697	3.15714	9.96752	6.8005	12.5793	6.09855	0.8875	3.11245	0.00731994
42	2014	Dongguan	0.801388	3.04164	9.25155	6.85794	11.1649	6.16132	0.8881	3.97782	0.00837411			42	2014	Dongguan	0.801388	3.17111	10.0559	6.85794	11.1649	6.16132	0.8881	3.97782	0.00837411
42	2015	Dongguan	0.70962	3.08177	9.49731	6.87462	11.2334	6.27104	0.8882	3.12958	0.0138872			42	2015	Dongguan	0.70962	3.19718	10.222	6.87462	11.2334	6.27104	0.8882	3.12958	0.0138872
42	2016	Dongguan	0.647597	3.11726	9.71731	6.94874	11.3228	5.94792	0.8914	3.45196	0.01363			42	2016	Dongguan	0.647597	3.26944	10.6892	6.94874	11.3228	5.94792	0.8914	3.45196	0.01363
42	2017	Dongguan	0.585027	3.20505	10.2724	7.03371	11.4222	5.0374	0.8986	3.53052	0.0141943			42	2017	Dongguan	0.585027	3.33536	11.1246	7.03371	11.4222	5.0374	0.8986	3.53052	0.0141943
42	2018	Dongguan	0.543268	3.3463	11.1977	7.13184	11.5023	4.63194	0.9102	3.22899	0.0144668			42	2018	Dongguan	0.543268	3.54654	12.5779	7.13184	11.5023	4.63194	0.9102	3.22899	0.0144668
42	2019	Dongguan	0.479635	3.43123	11.7733	7.00164	11.6308	4.55302	0.921	2.62507	0.0147013			42	2019	Dongguan	0.479635	3.67378	13.4966	7.00164	11.6308	4.55302	0.921	2.62507	0.0147013
42	2020	Dongguan	0.456442	3.35059	11.2265	7.11858	11.4315	4.46734	0.92176	1.69805	0.0128384			42	2020	Dongguan	0.456442	3.61108	13.0399	7.11858	11.4315	4.46734	0.92176	1.69805	0.0128384
43	2010	Dongying	0.456079	2.80653	7.87661	5.07935	11.6652	4.11361	0.6002	4.1487	0.0259185			43	2010	Dongying	0.456079	2.66112	7.08158	5.07935	11.6652	4.11361	0.6002	4.1487	0.0259185
43	2011	Dongying	0.426689	2.76506	7.64557	5.19121	11.7815	3.55164	0.6097	4.1236	0.0249163			43	2011	Dongying	0.426689	2.58706	6.69288	5.19121	11.7815	3.55164	0.6097	4.1236	0.0249163
43	2012	Dongying	0.419544	2.81764	7.93908	5.29123	11.8872	3.55955	0.6208	4.13235	0.0128105			43	2012	Dongying	0.419544	2.50541	6.27709	5.29123	11.8872	3.55955	0.6208	4.13235	0.0128105
43	2013	Dongying	0.428161	2.3702	5.61783	5.38705	12.0657	3.63343	0.63192	3.59653	0.0123905			43	2013	Dongying	0.428161	2.76592	7.65031	5.38705	12.0657	3.63343	0.63192	3.59653	0.0123905
43	2014	Dongying	0.419313	2.55684	6.53745	5.42584	12.0075	3.67673	0.64042	3.75973	0.0129641			43	2014	Dongying	0.419313	2.74287	7.52332	5.42584	12.0075	3.67673	0.64042	3.75973	0.0129641
43	2015	Dongying	0.429086	2.52714	6.38641	5.49362	12.0072	3.71504	0.6552	3.48036	0.014223			43	2015	Dongying	0.429086	2.7072	7.32896	5.49362	12.0072	3.71504	0.6552	3.48036	0.014223
43	2016	Dongying	0.474218	2.60458	6.78386	5.6492	12.0078	3.77452	0.6667	3.52192	0.0153013			43	2016	Dongying	0.474218	2.74817	7.55242	5.6492	12.0078	3.77452	0.6667	3.52192	0.0153013
43	2017	Dongying	0.466462	2.59927	6.75622	5.75251	12.0893	3.74022	0.6775	3.40686	0.0152149			43	2017	Dongying	0.466462	2.73541	7.48245	5.75251	12.0893	3.74022	0.6775	3.40686	0.0152149
43	2018	Dongying	0.473612	2.61171	6.82101	5.87948	12.1649	3.26331	0.6904	3.29035	0.0143534			43	2018	Dongying	0.473612	2.76619	7.65183	5.87948	12.1649	3.26331	0.6904	3.29035	0.0143534
43	2019	Dongying	0.620106	2.63859	6.96218	5.81231	11.8058	4.07225	0.6924	3.46798	0.0154214			43	2019	Dongying	0.620106	2.75486	7.58925	5.81231	11.8058	4.07225	0.6924	3.46798	0.0154214
43	2020	Dongying	0.698594	2.63275	6.93139	5.91891	11.8197	4.64391	0.71689	3.35301	0.0166936			43	2020	Dongying	0.698594	2.74699	7.54593	5.91891	11.8197	4.64391	0.71689	3.35301	0.0166936
44	2010	Erdos	0.301031	2.65661	7.05756	4.60776	12.0733	5.62617	0.3173	3.54931	0.00132872			44	2010	Erdos	0.301031	2.41208	5.81815	4.60776	12.0733	5.62617	0.3173	3.54931	0.00132872
44	2011	Erdos	0.24584	2.59404	6.72903	4.63489	12.0016	5.54462	0.3169	3.6292	0.00193018			44	2011	Erdos	0.24584	2.33017	5.4297	4.63489	12.0016	5.54462	0.3169	3.6292	0.00193018
44	2012	Erdos	0.0923195	2.53446	6.42348	3.62337	12.1155	5.58016	0.3156	3.34365	0.00191997			44	2012	Erdos	0.0923195	2.36454	5.59103	3.62337	12.1155	5.58016	0.3156	3.34365	0.00191997
44	2013	Erdos	0.0910906	2.48411	6.17082	3.72642	12.4564	5.5274	0.3148	3.6677	0.00211698			44	2013	Erdos	0.0910906	2.472	6.11077	3.72642	12.4564	5.5274	0.3148	3.6677	0.00211698
44	2014	Erdos	0.0938881	2.50572	6.27864	3.76062	12.2068	5.54606	0.3174	3.26736	0.00281327			44	2014	Erdos	0.0938881	2.50019	6.25094	3.76062	12.2068	5.54606	0.3174	3.26736	0.00281327
44	2015	Erdos	0.0975834	2.38214	5.6746	3.67934	12.2413	5.54504	0.73126	3.61935	0.00288201			44	2015	Erdos	0.0975834	2.42406	5.87609	3.67934	12.2413	5.54504	0.73126	3.61935	0.00288201
44	2016	Erdos	0.0876143	2.44788	5.9921	3.74469	12.2807	5.68419	0.73542	3.28632	0.00388362			44	2016	Erdos	0.0876143	2.55212	6.5133	3.74469	12.2807	5.68419	0.73542	3.28632	0.00388362
44	2017	Erdos	0.0889174	2.48189	6.1598	3.7139	12.1985	5.80924	0.74051	3.53067	0.00442597			44	2017	Erdos	0.0889174	2.5943	6.73039	3.7139	12.1985	5.80924	0.74051	3.53067	0.00442597
44	2018	Erdos	0.0793137	2.47001	6.10095	3.73802	12.1089	5.92037	0.7449	3.48907	0.0053801			44	2018	Erdos	0.0793137	2.50165	6.25825	3.73802	12.1089	5.92037	0.7449	3.48907	0.0053801
44	2019	Erdos	0.0832025	2.37963	5.66266	3.72762	12.0614	5.44227	0.75081	3.36931	0.00623874			44	2019	Erdos	0.0832025	2.3834	5.68059	3.72762	12.0614	5.44227	0.75081	3.36931	0.00623874
44	2020	Erdos	0.595968	2.37533	5.6422	3.08629	12.01	4.49291	0.77315	3.60357	0.00675			44	2020	Erdos	0.595968	2.3979	5.74993	3.08629	12.01	4.49291	0.77315	3.60357	0.00675
45	2010	Ezhou	1.10238	2.2048	4.86114	4.2957	10.5438	5.36296	0.57904	3.77859	0.00960267			45	2010	Ezhou	1.10238	2.71916	7.39386	4.2957	10.5438	5.36296	0.57904	3.77859	0.00960267
45	2011	Ezhou	0.888293	2.18703	4.7831	4.35766	10.7527	5.20714	0.60381	3.61687	0.0109115			45	2011	Ezhou	0.888293	2.69375	7.2563	4.35766	10.7527	5.20714	0.60381	3.61687	0.0109115
45	2012	Ezhou	0.740613	2.23156	4.97985	4.30164	10.8817	5.22736	0.62088	3.54665	0.0119601			45	2012	Ezhou	0.740613	2.62768	6.90468	4.30164	10.8817	5.22736	0.62088	3.54665	0.0119601
45	2013	Ezhou	0.705148	2.15045	4.62443	4.36029	10.9571	5.07528	0.62819	3.70058	0.0124087			45	2013	Ezhou	0.705148	2.69653	7.2713	4.36029	10.9571	5.07528	0.62819	3.70058	0.0124087
45	2014	Ezhou	0.690041	2.13605	4.56271	4.44288	11.0798	5.2455	0.63581	3.93418	0.0139781			45	2014	Ezhou	0.690041	2.63869	6.96269	4.44288	11.0798	5.2455	0.63581	3.93418	0.0139781
45	2015	Ezhou	0.573178	2.09827	4.40274	4.42445	11.1407	5.34523	0.64304	4.02114	0.0143983			45	2015	Ezhou	0.573178	2.74524	7.53635	4.42445	11.1407	5.34523	0.64304	4.02114	0.0143983
45	2016	Ezhou	0.531065	2.23407	4.99105	4.4885	11.225	5.42281	0.64904	3.90204	0.0162808			45	2016	Ezhou	0.531065	2.62253	6.87768	4.4885	11.225	5.42281	0.64904	3.90204	0.0162808
45	2017	Ezhou	0.504083	2.04734	4.19158	4.58073	11.3404	5.38927	0.6541	4.30065	0.0149577			45	2017	Ezhou	0.504083	2.66096	7.0807	4.58073	11.3404	5.38927	0.6541	4.30065	0.0149577
45	2018	Ezhou	0.465475	2.06497	4.26409	4.66229	11.4438	3.27294	0.65909	3.90104	0.0139139			45	2018	Ezhou	0.465475	2.72477	7.42438	4.66229	11.4438	3.27294	0.65909	3.90104	0.0139139
45	2019	Ezhou	0.455125	2.0662	4.26919	4.77072	11.5776	3.31875	0.663	4.00127	0.0149231			45	2019	Ezhou	0.455125	2.73847	7.49923	4.77072	11.5776	3.31875	0.663	4.00127	0.0149231
45	2020	Ezhou	0.479999	2.04451	4.18002	4.7283	11.4509	3.51291	0.66667	3.59642	0.0153852			45	2020	Ezhou	0.479999	2.68763	7.22334	4.7283	11.4509	3.51291	0.66667	3.59642	0.0153852
46	2010	Fangchenggang	0.337917	2.03137	4.12647	2.98851	10.5258	4.54892	0.4827	3.02168	0.00182605			46	2010	Fangchenggang	0.337917	2.7028	7.30512	2.98851	10.5258	4.54892	0.4827	3.02168	0.00182605
46	2011	Fangchenggang	0.330912	2.17022	4.70985	3.32485	10.7667	3.00876	0.5018	3.03091	0.00191598			46	2011	Fangchenggang	0.330912	2.70957	7.34178	3.32485	10.7667	3.00876	0.5018	3.03091	0.00191598
46	2012	Fangchenggang	0.409634	2.28635	5.2274	3.56001	10.8258	3.30645	0.5192	2.92416	0.00201037			46	2012	Fangchenggang	0.409634	2.73106	7.45867	3.56001	10.8258	3.30645	0.5192	2.92416	0.00201037
46	2013	Fangchenggang	0.390677	2.32809	5.42	3.68935	10.9414	3.30252	0.5301	3.09234	0.00371635			46	2013	Fangchenggang	0.390677	2.56845	6.59693	3.68935	10.9414	3.30252	0.5301	3.09234	0.00371635
46	2014	Fangchenggang	0.491648	2.71346	7.36286	3.98696	11.085	3.23132	0.5406	3.0541	0.00369163			46	2014	Fangchenggang	0.491648	2.70046	7.29248	3.98696	11.085	3.23132	0.5406	3.0541	0.00369163
46	2015	Fangchenggang	0.41609	2.33907	5.47126	3.94968	11.1269	3.39106	0.5513	3.65508	0.0038774			46	2015	Fangchenggang	0.41609	2.606	6.79124	3.94968	11.1269	3.39106	0.5513	3.65508	0.0038774
46	2016	Fangchenggang	0.476945	2.18953	4.79403	4.23507	11.2008	4.49134	0.5636	3.7513	0.00389666			46	2016	Fangchenggang	0.476945	2.44459	5.97604	4.23507	11.2008	4.49134	0.5636	3.7513	0.00389666
46	2017	Fangchenggang	0.466302	2.18939	4.79343	4.3879	11.2816	0.515037	0.5737	3.66062	0.00580728			46	2017	Fangchenggang	0.466302	2.43922	5.94979	4.3879	11.2816	0.515037	0.5737	3.66062	0.00580728
46	2018	Fangchenggang	0.494675	2.17191	4.7172	4.45923	11.2064	2.75552	0.584	3.74727	0.00511906			46	2018	Fangchenggang	0.494675	2.43952	5.95128	4.45923	11.2064	2.75552	0.584	3.74727	0.00511906
46	2019	Fangchenggang	0.535546	2.29264	5.2562	4.53015	11.2004	3.69084	0.59693	3.71897	0.00512765			46	2019	Fangchenggang	0.535546	2.32081	5.38617	4.53015	11.2004	3.69084	0.59693	3.71897	0.00512765
46	2020	Fangchenggang	0.519419	2.32267	5.3948	4.62185	11.1662	5.70536	0.60952	3.03564	0.00497714			46	2020	Fangchenggang	0.519419	2.34966	5.52091	4.62185	11.1662	5.70536	0.60952	3.03564	0.00497714
47	2010	Foshan	0.595905	2.93947	8.64048	6.40845	11.4509	5.46667	0.9409	3.2563	0.00551111			47	2010	Foshan	0.595905	2.50578	6.27891	6.40845	11.4509	5.46667	0.9409	3.2563	0.00551111
47	2011	Foshan	0.504705	2.95563	8.73577	6.61961	11.4208	5.35877	0.9486	4.01972	0.00616111			47	2011	Foshan	0.504705	2.4868	6.18418	6.61961	11.4208	5.35877	0.9486	4.01972	0.00616111
47	2012	Foshan	0.536033	2.93579	8.61888	6.62169	11.4215	5.41746	0.9487	3.43914	0.00630395			47	2012	Foshan	0.536033	2.48952	6.19769	6.62169	11.4215	5.41746	0.9487	3.43914	0.00630395
47	2013	Foshan	0.526919	2.83334	8.02783	6.69559	12.12	5.41035	0.9488	3.19682	0.00648286			47	2013	Foshan	0.526919	2.93427	8.60993	6.69559	12.12	5.41035	0.9488	3.19682	0.00648286
47	2014	Foshan	0.546201	2.82333	7.97117	6.73278	11.529	5.39469	0.9489	3.74882	0.00635404			47	2014	Foshan	0.546201	2.97454	8.84792	6.73278	11.529	5.39469	0.9489	3.74882	0.00635404
47	2015	Foshan	0.513952	2.85632	8.15855	6.85731	11.5927	5.22571	0.9494	3.94805	0.00664751			47	2015	Foshan	0.513952	3.01464	9.08804	6.85731	11.5927	5.22571	0.9494	3.94805	0.00664751
47	2016	Foshan	0.466213	2.89752	8.39561	6.89576	11.6604	4.73857	0.9495	3.78509	0.00669918			47	2016	Foshan	0.466213	3.0779	9.47347	6.89576	11.6604	4.73857	0.9495	3.78509	0.00669918
47	2017	Foshan	0.434185	2.89575	8.38536	7.00506	11.7306	4.76754	0.9496	3.52421	0.0158921			47	2017	Foshan	0.434185	3.12957	9.79423	7.00506	11.7306	4.76754	0.9496	3.52421	0.0158921
47	2018	Foshan	0.406827	3.04021	9.24285	7.06174	11.7574	4.41678	0.9498	3.43765	0.0156311			47	2018	Foshan	0.406827	3.32002	11.0225	7.06174	11.7574	4.41678	0.9498	3.43765	0.0156311
47	2019	Foshan	0.416569	3.18128	10.1205	7.18063	11.8045	3.8718	0.95	3.39691	0.0157713			47	2019	Foshan	0.416569	3.20749	10.288	7.18063	11.8045	3.8718	0.95	3.39691	0.0157713
47	2020	Foshan	0.411959	2.9408	8.6483	7.18324	11.6453	2.58234	0.95168	2.95896	0.0153673			47	2020	Foshan	0.411959	3.31939	11.0184	7.18324	11.6453	2.58234	0.95168	2.95896	0.0153673
48	2010	fuzhou	0.243508	2.8176	7.93887	4.92734	10.707	5.5525	0.6195	3.71168	0.0395874			48	2010	fuzhou	0.243508	3.0105	9.06313	4.92734	10.707	5.5525	0.6195	3.71168	0.0395874
48	2011	fuzhou	0.22414	2.72933	7.44925	5.04784	10.8619	5.40188	0.633	3.04874	0.0406497			48	2011	fuzhou	0.22414	2.74575	7.53913	5.04784	10.8619	5.40188	0.633	3.04874	0.0406497
48	2012	fuzhou	0.203439	2.7016	7.29866	5.07537	10.9734	5.305	0.6475	3.37797	0.0420063			48	2012	fuzhou	0.203439	2.71082	7.34856	5.07537	10.9734	5.305	0.6475	3.37797	0.0420063
48	2013	fuzhou	0.197444	2.84066	8.06937	5.14734	11.1764	5.24884	0.659	3.45237	0.043371			48	2013	fuzhou	0.197444	2.96194	8.77309	5.14734	11.1764	5.24884	0.659	3.45237	0.043371
48	2014	fuzhou	0.178011	2.86519	8.20933	5.17434	11.1562	5.21917	0.669	3.87825	0.0431822			48	2014	fuzhou	0.178011	2.87206	8.24876	5.17434	11.1562	5.21917	0.669	3.87825	0.0431822
48	2015	fuzhou	0.204456	2.84512	8.09472	5.41724	11.2287	5.23157	0.677	3.87644	0.0427953			48	2015	fuzhou	0.204456	2.83352	8.02886	5.41724	11.2287	5.23157	0.677	3.87644	0.0427953
48	2016	fuzhou	0.196567	2.79188	7.79457	5.49773	11.3175	5.27497	0.685	3.8367	0.0419388			48	2016	fuzhou	0.196567	2.82444	7.97745	5.49773	11.3175	5.27497	0.685	3.8367	0.0419388
48	2017	fuzhou	0.208811	2.7476	7.54932	5.72233	11.4311	5.24795	0.695	3.35457	0.0409735			48	2017	fuzhou	0.208811	2.78725	7.76877	5.72233	11.4311	5.24795	0.695	3.35457	0.0409735
48	2018	fuzhou	0.19673	2.71666	7.38025	5.8628	11.5331	4.19884	0.703	3.69044	0.0413363			48	2018	fuzhou	0.19673	2.71875	7.3916	5.8628	11.5331	4.19884	0.703	3.69044	0.0413363
48	2019	fuzhou	0.195241	2.66098	7.08081	6.01816	11.7025	4.25034	0.705	3.2342	0.0436321			48	2019	fuzhou	0.195241	2.62096	6.86942	6.01816	11.7025	4.25034	0.705	3.2342	0.0436321
48	2020	fuzhou	0.203725	2.55586	6.53242	5.97806	11.7037	4.25606	0.72476	3.39742	0.0437185			48	2020	fuzhou	0.203725	2.52907	6.39619	5.97806	11.7037	4.25606	0.72476	3.39742	0.0437185
49	2010	fushun	1.25138	2.75513	7.59075	4.98894	10.6409	5.81449	0.61476	3.35137	0.0198887			49	2010	fushun	1.25138	2.59964	6.75814	4.98894	10.6409	5.81449	0.61476	3.35137	0.0198887
49	2011	fushun	0.975266	2.80964	7.89405	5.01143	10.8637	4.8025	0.61172	3.25312	0.0204068			49	2011	fushun	0.975266	2.65512	7.04966	5.01143	10.8637	4.8025	0.61172	3.25312	0.0204068
49	2012	fushun	0.842734	2.77679	7.71055	4.94771	10.977	4.18221	0.61176	3.5169	0.0210961			49	2012	fushun	0.842734	2.73989	7.50697	4.94771	10.977	4.18221	0.61176	3.5169	0.0210961
49	2013	fushun	0.837147	2.65991	7.07513	5.03882	11.0266	5.48791	0.60789	4.05332	0.0202963			49	2013	fushun	0.837147	2.71026	7.34551	5.03882	11.0266	5.48791	0.60789	4.05332	0.0202963
49	2014	fushun	0.868679	2.65902	7.07041	5.07895	11.0216	5.15291	0.60804	3.7856	0.0212648			49	2014	fushun	0.868679	2.68424	7.20517	5.07895	11.0216	5.15291	0.60804	3.7856	0.0212648
49	2015	fushun	0.954107	2.7362	7.48677	5.30798	10.9784	2.66325	0.60454	3.87747	0.0221749			49	2015	fushun	0.954107	2.75575	7.59416	5.30798	10.9784	2.66325	0.60454	3.87747	0.0221749
49	2016	fushun	1.18256	2.83101	8.01462	5.23751	10.6392	0.115915	0.61122	3.98465	0.0212405			49	2016	fushun	1.18256	2.82965	8.00693	5.23751	10.6392	0.115915	0.61122	3.98465	0.0212405
49	2017	fushun	1.04088	2.8373	8.05027	5.23056	10.735	3.05034	0.60907	3.43673	0.0191825			49	2017	fushun	1.04088	2.78786	7.77216	5.23056	10.735	3.05034	0.60907	3.43673	0.0191825
49	2018	fushun	0.94612	2.80258	7.85443	5.25641	10.8386	2.01725	0.60174	3.65113	0.0200782			49	2018	fushun	0.94612	2.78905	7.77878	5.25641	10.8386	2.01725	0.60174	3.65113	0.0200782
49	2019	fushun	1.05155	2.68548	7.21182	5.1803	10.6306	3.24881	0.60135	3.69325	0.0207358			49	2019	fushun	1.05155	2.65985	7.07478	5.1803	10.6306	3.24881	0.60135	3.69325	0.0207358
49	2020	fushun	1.26484	2.70556	7.32004	5.30517	10.6951	3.78423	0.77957	3.36648	0.024571			49	2020	fushun	1.26484	2.67264	7.14303	5.30517	10.6951	3.78423	0.77957	3.36648	0.024571
50	2010	fuzhou	0.140153	2.5723	6.61673	2.74991	9.68552	5.09922	0.372	3.94186	0.0117412			50	2010	fuzhou	0.140153	2.50077	6.25387	2.74991	9.68552	5.09922	0.372	3.94186	0.0117412
50	2011	fuzhou	0.133522	2.51874	6.34407	2.91666	9.84729	5.03927	0.3882	3.67593	0.0121184			50	2011	fuzhou	0.133522	2.41452	5.8299	2.91666	9.84729	5.03927	0.3882	3.67593	0.0121184
50	2012	fuzhou	0.139426	2.46798	6.09091	3.17369	9.94856	5.0183	0.4071	2.66881	0.00620299			50	2012	fuzhou	0.139426	2.41736	5.84365	3.17369	9.94856	5.0183	0.4071	2.66881	0.00620299
50	2013	fuzhou	0.138035	2.4201	5.85686	3.27753	10.0166	4.98658	0.4209	3.51478	0.00628937			50	2013	fuzhou	0.138035	2.51364	6.31836	3.27753	10.0166	4.98658	0.4209	3.51478	0.00628937
50	2014	fuzhou	0.114624	2.35978	5.56854	3.24866	10.1704	5.0089	0.435	3.84014	0.00722426			50	2014	fuzhou	0.114624	2.56728	6.59094	3.24866	10.1704	5.0089	0.435	3.84014	0.00722426
50	2015	fuzhou	0.103911	2.25659	5.0922	3.29485	10.2305	5.40138	0.4497	3.79852	0.00755841			50	2015	fuzhou	0.103911	2.54286	6.46611	3.29485	10.2305	5.40138	0.4497	3.79852	0.00755841
50	2016	fuzhou	0.103013	2.31596	5.36365	3.41081	10.3175	5.4584	0.4665	4.13973	0.00725549			50	2016	fuzhou	0.103013	2.55758	6.54123	3.41081	10.3175	5.4584	0.4665	4.13973	0.00725549
50	2017	fuzhou	0.101427	2.37717	5.65096	3.46859	10.381	5.34719	0.4822	4.13795	0.00729893			50	2017	fuzhou	0.101427	2.43211	5.91515	3.46859	10.381	5.34719	0.4822	4.13795	0.00729893
50	2018	fuzhou	0.115591	2.20595	4.86622	3.72097	10.4407	5.22205	0.4981	3.77398	0.00799293			50	2018	fuzhou	0.115591	2.20214	4.84943	3.72097	10.4407	5.22205	0.4981	3.77398	0.00799293
50	2019	fuzhou	0.120987	2.2501	5.06297	3.86321	10.526	5.24208	0.5135	3.38932	0.00438564			50	2019	fuzhou	0.120987	2.23315	4.98695	3.86321	10.526	5.24208	0.5135	3.38932	0.00438564
50	2020	fuzhou	0.188524	2.27247	5.16412	3.81902	10.676	5.26951	0.56906	4.23227	0.0094221			50	2020	fuzhou	0.188524	2.24695	5.0488	3.81902	10.676	5.26951	0.56906	4.23227	0.0094221
51	2010	Fuxin	1.04205	2.70346	7.30869	3.83705	9.94362	5.28715	0.38565	2.89397	0.0227313			51	2010	Fuxin	1.04205	2.25197	5.07137	3.83705	9.94362	5.28715	0.38565	2.89397	0.0227313
51	2011	Fuxin	0.857824	2.71608	7.3771	3.91045	10.1841	5.30908	0.39271	3.22201	0.0250201			51	2011	Fuxin	0.857824	2.19558	4.82059	3.91045	10.1841	5.30908	0.39271	3.22201	0.0250201
51	2012	Fuxin	0.765786	2.63203	6.92758	3.9412	10.3433	5.33388	0.39311	3.00863	0.0239049			51	2012	Fuxin	0.765786	2.16317	4.67932	3.9412	10.3433	5.33388	0.39311	3.00863	0.0239049
51	2013	Fuxin	0.737073	2.6603	7.0772	3.99165	10.3799	5.33493	0.39519	2.82572	0.0239204			51	2013	Fuxin	0.737073	2.1784	4.74544	3.99165	10.3799	5.33493	0.39519	2.82572	0.0239204
51	2014	Fuxin	0.746512	2.9715	8.82983	4.00263	10.4306	5.54293	0.39584	3.1638	0.0252055			51	2014	Fuxin	0.746512	2.1792	4.74889	4.00263	10.4306	5.54293	0.39584	3.1638	0.0252055
51	2015	Fuxin	0.82572	2.98248	8.89517	4.01316	10.2918	3.034	0.39567	3.57915	0.0234314			51	2015	Fuxin	0.82572	2.21736	4.91669	4.01316	10.2918	3.034	0.39567	3.57915	0.0234314
51	2016	Fuxin	1.06079	3.06451	9.39122	3.99904	10.0413	2.48712	0.39704	3.83269	0.0215166			51	2016	Fuxin	1.06079	2.31037	5.33779	3.99904	10.0413	2.48712	0.39704	3.83269	0.0215166
51	2017	Fuxin	0.851124	3.07788	9.47335	3.97886	10.0478	5.98035	0.39737	3.61088	0.0196344			51	2017	Fuxin	0.851124	2.27289	5.16602	3.97886	10.0478	5.98035	0.39737	3.61088	0.0196344
51	2018	Fuxin	0.989254	2.85085	8.12734	4.06602	10.1401	4.21369	0.39708	2.54218	0.0205142			51	2018	Fuxin	0.989254	1.96575	3.86417	4.06602	10.1401	4.21369	0.39708	2.54218	0.0205142
51	2019	Fuxin	0.881883	2.74451	7.53231	4.10858	10.238	3.41502	0.40212	3.51002	0.0236139			51	2019	Fuxin	0.881883	2.03606	4.14554	4.10858	10.238	3.41502	0.40212	3.51002	0.0236139
51	2020	Fuxin	0.98337	2.66934	7.12539	4.10445	10.3268	0.0981244	0.61818	2.94945	0.0286576			51	2020	Fuxin	0.98337	2.02971	4.11974	4.10445	10.3268	0.0981244	0.61818	2.94945	0.0286576
52	2010	fuyang	0.295982	2.60426	6.78218	3.68244	9.11251	4.43437	0.319	3.16156	0.00353441			52	2010	fuyang	0.295982	2.44769	5.9912	3.68244	9.11251	4.43437	0.319	3.16156	0.00353441
52	2011	fuyang	0.283554	2.66554	7.10512	3.83512	9.32385	3.91433	0.333	2.72332	0.00376785			52	2011	fuyang	0.283554	2.50884	6.29428	3.83512	9.32385	3.91433	0.333	2.72332	0.00376785
52	2012	fuyang	0.284475	2.6493	7.01876	3.96466	9.44272	4.24767	0.349	2.59922	0.00475115			52	2012	fuyang	0.284475	2.50594	6.27971	3.96466	9.44272	4.24767	0.349	2.59922	0.00475115
52	2013	fuyang	0.292024	2.30596	5.31747	4.07772	9.2193	4.37325	0.3623	3.29437	0.00458281			52	2013	fuyang	0.292024	2.53777	6.44026	4.07772	9.2193	4.37325	0.3623	3.29437	0.00458281
52	2014	fuyang	0.209535	2.73058	7.45608	3.83823	9.6358	4.45488	0.375	2.4887	0.00445353			52	2014	fuyang	0.209535	2.53324	6.41729	3.83823	9.6358	4.45488	0.375	2.4887	0.00445353
52	2015	fuyang	0.264341	2.78016	7.7293	4.15892	9.68788	4.51884	0.3881	3.29684	0.00458005			52	2015	fuyang	0.264341	2.48149	6.15778	4.15892	9.68788	4.51884	0.3881	3.29684	0.00458005
52	2016	fuyang	0.249653	2.77997	7.72822	4.3146	9.77804	4.57706	0.4024	3.7058	0.00462308			52	2016	fuyang	0.249653	2.46668	6.08451	4.3146	9.77804	4.57706	0.4024	3.7058	0.00462308
52	2017	fuyang	0.240322	2.76527	7.64674	4.41425	9.88001	4.55661	0.4175	3.65799	0.00461903			52	2017	fuyang	0.240322	2.44876	5.99645	4.41425	9.88001	4.55661	0.4175	3.65799	0.00461903
52	2018	fuyang	0.222021	2.77767	7.71545	4.53376	9.97994	5.04985	0.4329	3.79992	0.00448667			52	2018	fuyang	0.222021	2.65187	7.0324	4.53376	9.97994	5.04985	0.4329	3.79992	0.00448667
52	2019	fuyang	0.183549	2.61178	6.8214	4.75703	10.3999	4.75889	0.4462	3.29863	0.00517109			52	2019	fuyang	0.183549	2.61837	6.85585	4.75703	10.3999	4.75889	0.4462	3.29863	0.00517109
52	2020	fuyang	0.215624	2.53302	6.41622	4.68748	10.4458	4.8098	0.41951	3.13244	0.00598951			52	2020	fuyang	0.215624	2.57163	6.61327	4.68748	10.4458	4.8098	0.41951	3.13244	0.00598951
53	2010	Ganzhou	0.115483	2.72112	7.40447	3.13343	9.49717	6.22687	0.3753	3.64037	0.00935866			53	2010	Ganzhou	0.115483	2.30498	5.31292	3.13343	9.49717	6.22687	0.3753	3.64037	0.00935866
53	2011	Ganzhou	0.105904	2.90161	8.41931	3.30433	9.67376	6.10911	0.3934	3.58999	0.00988597			53	2011	Ganzhou	0.105904	2.3278	5.41865	3.30433	9.67376	6.10911	0.3934	3.58999	0.00988597
53	2012	Ganzhou	0.104486	2.80242	7.85354	3.40969	9.79105	6.06308	0.4116	3.49594	0.0101136			53	2012	Ganzhou	0.104486	2.17926	4.74916	3.40969	9.79105	6.06308	0.4116	3.49594	0.0101136
53	2013	Ganzhou	0.0963842	2.63981	6.96861	3.43688	9.79879	6.01803	0.4256	4.11516	0.0100022			53	2013	Ganzhou	0.0963842	2.41363	5.82559	3.43688	9.79879	6.01803	0.4256	4.11516	0.0100022
53	2014	Ganzhou	0.161087	2.61424	6.83425	4.07107	9.98544	6.01171	0.4399	3.62799	0.0102773			53	2014	Ganzhou	0.161087	2.3339	5.4471	4.07107	9.98544	6.01171	0.4399	3.62799	0.0102773
53	2015	Ganzhou	0.143368	2.57824	6.64731	4.11975	10.0497	6.07151	0.4551	4.082	0.010705			53	2015	Ganzhou	0.143368	2.43994	5.95332	4.11975	10.0497	6.07151	0.4551	4.082	0.010705
53	2016	Ganzhou	0.124924	2.33904	5.47113	4.14447	10.1566	6.1248	0.4713	3.32119	0.0159717			53	2016	Ganzhou	0.124924	2.44565	5.98121	4.14447	10.1566	6.1248	0.4713	3.32119	0.0159717
53	2017	Ganzhou	0.144706	2.57657	6.63872	4.42728	10.2783	6.10119	0.4872	3.82928	0.0110359			53	2017	Ganzhou	0.144706	2.48209	6.16075	4.42728	10.2783	6.10119	0.4872	3.82928	0.0110359
53	2018	Ganzhou	0.146953	2.4894	6.19712	4.62609	10.3868	6.07702	0.5029	3.50496	0.0112272			53	2018	Ganzhou	0.146953	2.45271	6.01581	4.62609	10.3868	6.07702	0.5029	3.50496	0.0112272
53	2019	Ganzhou	0.163084	2.68732	7.22171	4.91267	10.5958	5.99271	0.5185	3.1737	0.0120978			53	2019	Ganzhou	0.163084	2.40588	5.78824	4.91267	10.5958	5.99271	0.5185	3.1737	0.0120978
53	2020	Ganzhou	0.183522	2.4259	5.88498	4.83033	10.6153	6.0182	0.55295	3.17615	0.0126793			53	2020	Ganzhou	0.183522	2.40131	5.76629	4.83033	10.6153	6.0182	0.55295	3.17615	0.0126793
54	2010	Guang'an	0.173641	1.25599	1.57751	2.87311	9.65426	3.45459	0.2907	2.15458	0.00169084			54	2010	Guang'an	0.173641	2.76787	7.6611	2.87311	9.65426	3.45459	0.2907	2.15458	0.00169084
54	2011	Guang'an	0.146844	1.44411	2.08546	3.03941	9.93169	3.53906	0.3093	3.03721	0.00174455			54	2011	Guang'an	0.146844	2.85675	8.16103	3.03941	9.93169	3.53906	0.3093	3.03721	0.00174455
54	2012	Guang'an	0.116268	1.49536	2.23609	2.97785	10.0609	3.53486	0.3291	2.62098	0.00208929			54	2012	Guang'an	0.116268	2.92626	8.56299	2.97785	10.0609	3.53486	0.3291	2.62098	0.00208929
54	2013	Guang'an	0.191035	3.54197	12.5455	3.47536	9.78521	3.4479	0.3429	3.62424	0.0024641			54	2013	Guang'an	0.191035	2.29351	5.26019	3.47536	9.78521	3.4479	0.3429	3.62424	0.0024641
54	2014	Guang'an	0.190659	3.48791	12.1655	3.58855	10.2573	3.36781	0.3581	3.37692	0.00265813			54	2014	Guang'an	0.190659	2.32793	5.41925	3.58855	10.2573	3.36781	0.3581	3.37692	0.00265813
54	2015	Guang'an	0.123845	3.31192	10.9688	3.40827	10.3432	3.55437	0.3722	3.50456	0.00264552			54	2015	Guang'an	0.123845	2.27799	5.18922	3.40827	10.3432	3.55437	0.3722	3.50456	0.00264552
54	2016	Guang'an	0.135033	1.0882	1.18417	3.57308	10.4082	3.4613	0.3881	3.11412	0.0028073			54	2016	Guang'an	0.135033	2.25493	5.08472	3.57308	10.4082	3.4613	0.3881	3.11412	0.0028073
54	2017	Guang'an	0.136586	2.51863	6.34351	3.67082	10.4922	3.31272	0.4024	3.47086	0.00311848			54	2017	Guang'an	0.136586	2.61208	6.82294	3.67082	10.4922	3.31272	0.4024	3.47086	0.00311848
54	2018	Guang'an	0.1307	2.42638	5.88731	3.7323	10.5589	3.28078	0.4186	3.55096	0.00419408			54	2018	Guang'an	0.1307	2.61493	6.83786	3.7323	10.5589	3.28078	0.4186	3.55096	0.00419408
54	2019	Guang'an	0.121473	2.41248	5.82005	3.48498	10.559	3.133	0.433	3.14511	0.00496647			54	2019	Guang'an	0.121473	2.13211	4.54591	3.48498	10.559	3.133	0.433	3.14511	0.00496647
54	2020	Guang'an	0.191374	2.39395	5.73102	3.77003	10.5985	2.95954	0.44	3.20394	0.00515292			54	2020	Guang'an	0.191374	2.10489	4.43056	3.77003	10.5985	2.95954	0.44	3.20394	0.00515292
55	2010	Guangyuan	0.79345	3.61592	13.0749	3.84074	9.37161	3.6653	0.3298	4.12851	0.00148464			55	2010	Guangyuan	0.79345	2.42954	5.90267	3.84074	9.37161	3.6653	0.3298	4.12851	0.00148464
55	2011	Guangyuan	0.635938	3.07063	9.42878	3.92739	9.69431	3.63729	0.3466	4.03101	0.00161647			55	2011	Guangyuan	0.635938	2.37825	5.65607	3.92739	9.69431	3.63729	0.3466	4.03101	0.00161647
55	2012	Guangyuan	0.5056	2.95608	8.73838	3.87754	9.83237	3.93073	0.3642	4.46632	0.00233399			55	2012	Guangyuan	0.5056	2.4155	5.83466	3.87754	9.83237	3.93073	0.3642	4.46632	0.00233399
55	2013	Guangyuan	0.559377	2.99141	8.94851	4.04818	9.7252	4.0404	0.378	4.41793	0.00335835			55	2013	Guangyuan	0.559377	2.382	5.67391	4.04818	9.7252	4.0404	0.378	4.41793	0.00335835
55	2014	Guangyuan	0.515613	3.02434	9.14662	4.11388	10.0041	4.1246	0.3933	4.12107	0.00569165			55	2014	Guangyuan	0.515613	2.4229	5.87042	4.11388	10.0041	4.1246	0.3933	4.12107	0.00569165
55	2015	Guangyuan	0.448995	2.92541	8.558	4.09861	10.0546	3.68502	0.4083	3.70446	0.00495779			55	2015	Guangyuan	0.448995	2.37006	5.61718	4.09861	10.0546	3.68502	0.4083	3.70446	0.00495779
55	2016	Guangyuan	0.425834	2.79266	7.79896	4.19889	10.1295	2.88521	0.424	3.83214	0.00497609			55	2016	Guangyuan	0.425834	2.3547	5.54462	4.19889	10.1295	2.88521	0.424	3.83214	0.00497609
55	2017	Guangyuan	0.417676	2.67997	7.18222	4.30942	10.2275	3.51042	0.4398	4.08211	0.00521391			55	2017	Guangyuan	0.417676	2.31608	5.36422	4.30942	10.2275	3.51042	0.4398	4.08211	0.00521391
55	2018	Guangyuan	0.390158	2.7247	7.424	4.37846	10.3124	2.99685	0.4563	4.08441	0.00560142			55	2018	Guangyuan	0.390158	2.27374	5.16991	4.37846	10.3124	2.99685	0.4563	4.08441	0.00560142
55	2019	Guangyuan	0.377219	2.2789	5.19338	4.49393	10.4706	2.95596	0.472	3.59838	0.00626953			55	2019	Guangyuan	0.377219	2.13165	4.54395	4.49393	10.4706	2.95596	0.472	3.59838	0.00626953
55	2020	Guangyuan	0.348993	2.28217	5.20831	4.48112	10.6768	2.91333	0.47186	3.06497	0.00825498			55	2020	Guangyuan	0.348993	2.16155	4.67231	4.48112	10.6768	2.91333	0.47186	3.06497	0.00825498
56	2010	Canton	0.418084	3.04895	9.29608	6.87158	11.5485	5.52777	0.8378	3.75714	0.0664013			56	2010	Canton	0.418084	3.31991	11.0218	6.87158	11.5485	5.52777	0.8378	3.75714	0.0664013
56	2011	Canton	0.318142	2.9387	8.63598	6.74	11.4885	5.40714	0.8413	3.61002	0.0702746			56	2011	Canton	0.318142	3.35828	11.2781	6.74	11.4885	5.40714	0.8413	3.61002	0.0702746
56	2012	Canton	0.339992	2.93359	8.60594	6.96726	11.5703	5.40244	0.8502	4.04496	0.0731533			56	2012	Canton	0.339992	3.42341	11.7197	6.96726	11.5703	5.40244	0.8502	4.04496	0.0731533
56	2013	Canton	0.308164	3.2014	10.249	7.03313	12.1299	5.26753	0.8527	3.49708	0.0760475			56	2013	Canton	0.308164	3.36489	11.3225	7.03313	12.1299	5.26753	0.8527	3.49708	0.0760475
56	2014	Canton	0.320892	3.16866	10.0404	7.12971	11.7635	5.24057	0.8543	3.56021	0.0779245			56	2014	Canton	0.320892	3.28583	10.7967	7.12971	11.7635	5.24057	0.8543	3.56021	0.0779245
56	2015	Canton	0.308892	3.14856	9.91345	7.21262	11.8218	5.23313	0.8553	3.58068	0.0772693			56	2015	Canton	0.308892	3.21842	10.3582	7.21262	11.8218	5.23313	0.8553	3.58068	0.0772693
56	2016	Canton	0.282271	3.11434	9.69914	7.25427	11.8631	5.27161	0.8606	3.53498	0.0752861			56	2016	Canton	0.282271	3.20265	10.257	7.25427	11.8631	5.27161	0.8606	3.53498	0.0752861
56	2017	Canton	0.258558	3.06033	9.36561	7.32288	11.9229	5.29071	0.8614	2.89795	0.0736174			56	2017	Canton	0.258558	3.15612	9.96112	7.32288	11.9229	5.29071	0.8614	2.89795	0.0736174
56	2018	Canton	0.241017	3.07475	9.4541	7.36389	11.9543	5.25947	0.8638	2.57367	0.0728917			56	2018	Canton	0.241017	3.13765	9.84488	7.36389	11.9543	5.25947	0.8638	2.57367	0.0728917
56	2019	Canton	0.229627	2.99381	8.96292	7.23253	11.9603	5.34498	0.8646	2.99966	0.07533			56	2019	Canton	0.229627	3.04954	9.29972	7.23253	11.9603	5.34498	0.8646	2.99966	0.07533
56	2020	Canton	0.23484	2.95603	8.73809	7.41089	11.8134	5.42376	0.86179	2.42739	0.0697515			56	2020	Canton	0.23484	3.05371	9.32516	7.41089	11.8134	5.42376	0.86179	2.42739	0.0697515
57	2010	Guigang	0.455556	2.40214	5.77029	3.78531	9.43596	5.27384	0.4022	3.01133	0.000588764			57	2010	Guigang	0.455556	2.51952	6.34799	3.78531	9.43596	5.27384	0.4022	3.01133	0.000588764
57	2011	Guigang	0.363407	2.48708	6.18556	3.82676	9.63201	5.37672	0.4207	3.29849	0.000578343			57	2011	Guigang	0.363407	2.4912	6.2061	3.82676	9.63201	5.37672	0.4207	3.29849	0.000578343
57	2012	Guigang	0.302662	2.50971	6.29862	3.68895	9.69775	2.81696	0.4373	2.32918	0.00040986			57	2012	Guigang	0.302662	2.52108	6.35585	3.68895	9.69775	2.81696	0.4373	2.32918	0.00040986
57	2013	Guigang	0.298239	2.98546	8.91295	3.77815	9.53184	2.88955	0.4483	2.6894	0.00050468			57	2013	Guigang	0.298239	2.22441	4.94802	3.77815	9.53184	2.88955	0.4483	2.6894	0.00050468
57	2014	Guigang	0.352498	2.52989	6.40036	3.97868	9.8524	2.87805	0.4563	3.66807	0.000524015			57	2014	Guigang	0.352498	2.42571	5.88409	3.97868	9.8524	2.87805	0.4563	3.66807	0.000524015
57	2015	Guigang	0.315682	2.50517	6.27585	4.01424	9.91542	2.95558	0.4652	3.85155	0.000542656			57	2015	Guigang	0.315682	2.34366	5.49276	4.01424	9.91542	2.95558	0.4652	3.85155	0.000542656
57	2016	Guigang	0.269685	2.50921	6.29611	4.03814	10.0092	3.05214	0.4796	3.68838	0.000560942			57	2016	Guigang	0.269685	2.37484	5.63986	4.03814	10.0092	3.05214	0.4796	3.68838	0.000560942
57	2017	Guigang	0.245446	2.51625	6.33149	4.14039	10.1209	3.10207	0.4901	3.34823	0.000578233			57	2017	Guigang	0.245446	2.44494	5.97771	4.14039	10.1209	3.10207	0.4901	3.34823	0.000578233
57	2018	Guigang	0.231133	2.42226	5.86736	4.23184	10.19	3.16283	0.5009	3.79186	0.00059648			57	2018	Guigang	0.231133	2.40829	5.79987	4.23184	10.19	3.16283	0.5009	3.79186	0.00059648
57	2019	Guigang	0.252836	2.30278	5.30278	4.37953	10.2559	3.29719	0.5095	2.32918	0.000637582			57	2019	Guigang	0.252836	2.33122	5.43458	4.37953	10.2559	3.29719	0.5095	2.32918	0.000637582
57	2020	Guigang	0.284823	2.28285	5.21142	4.33487	10.3534	4.72982	0.5	3.59688	0.000691204			57	2020	Guigang	0.284823	2.37632	5.64687	4.33487	10.3534	4.72982	0.5	3.59688	0.000691204
58	2010	Guiyang	0.988325	2.69953	7.28748	5.37835	10.168	4.41017	0.6813	3.97978	0.0593186			58	2010	Guiyang	0.988325	2.79686	7.82244	5.37835	10.168	4.41017	0.6813	3.97978	0.0593186
58	2011	Guiyang	0.830521	2.79708	7.82363	5.52236	10.3645	4.87648	0.692	3.80736	0.0595248			58	2011	Guiyang	0.830521	2.83145	8.0171	5.52236	10.3645	4.87648	0.692	3.80736	0.0595248
58	2012	Guiyang	0.656976	2.67324	7.14624	5.47236	10.557	5.17633	0.7053	4.2027	0.0878476			58	2012	Guiyang	0.656976	2.78014	7.72919	5.47236	10.557	5.17633	0.7053	4.2027	0.0878476
58	2013	Guiyang	0.577959	2.62155	6.87255	5.55231	10.9155	5.23694	0.721	4.11162	0.0719492			58	2013	Guiyang	0.577959	2.63736	6.95568	5.55231	10.9155	5.23694	0.721	4.11162	0.0719492
58	2014	Guiyang	0.453571	2.62909	6.91209	5.45006	10.9154	5.23843	0.732	3.91103	0.078867			58	2014	Guiyang	0.453571	2.63946	6.96673	5.45006	10.9154	5.23843	0.732	3.91103	0.078867
58	2015	Guiyang	0.450729	2.55969	6.552	5.6253	11.0509	5.30225	0.7325	3.61858	0.0797386			58	2015	Guiyang	0.450729	2.59801	6.74966	5.6253	11.0509	5.30225	0.7325	3.61858	0.0797386
58	2016	Guiyang	0.459062	2.4997	6.24852	5.78435	11.1239	5.46624	0.7416	3.82938	0.0861014			58	2016	Guiyang	0.459062	2.57897	6.65109	5.78435	11.1239	5.46624	0.7416	3.82938	0.0861014
58	2017	Guiyang	0.434358	2.45543	6.02914	5.93699	11.2185	5.55201	0.748	3.75302	0.0728763			58	2017	Guiyang	0.434358	2.57004	6.60509	5.93699	11.2185	5.55201	0.748	3.75302	0.0728763
58	2018	Guiyang	0.41916	2.39253	5.72422	6.04183	11.2702	5.62703	0.7543	3.74882	0.0776308			58	2018	Guiyang	0.41916	2.54927	6.49876	6.04183	11.2702	5.62703	0.7543	3.74882	0.0776308
58	2019	Guiyang	0.455339	2.36442	5.59049	6.17741	11.3144	5.72013	0.76129	2.99678	0.0826998			58	2019	Guiyang	0.455339	2.43746	5.94121	6.17741	11.3144	5.72013	0.76129	2.99678	0.0826998
58	2020	Guiyang	0.36541	2.32129	5.3884	6.12883	11.1878	5.80529	0.80134	3.35693	0.0734912			58	2020	Guiyang	0.36541	2.43649	5.93648	6.12883	11.1878	5.80529	0.80134	3.35693	0.0734912
59	2010	Guilin	0.162016	2.718	7.38752	3.54383	10.0364	2.64637	0.3876	3.60149	0.0270299			59	2010	Guilin	0.162016	2.71526	7.37264	3.54383	10.0364	2.64637	0.3876	3.60149	0.0270299
59	2011	Guilin	0.123245	2.75022	7.56372	3.58763	10.0769	2.87314	0.4049	3.96517	0.0302761			59	2011	Guilin	0.123245	2.7188	7.39188	3.58763	10.0769	2.87314	0.4049	3.96517	0.0302761
59	2012	Guilin	0.119846	2.67766	7.16984	3.63669	10.3369	2.93172	0.4279	3.61014	0.0320763			59	2012	Guilin	0.119846	2.68998	7.23597	3.63669	10.3369	2.93172	0.4279	3.61014	0.0320763
59	2013	Guilin	0.111879	2.65808	7.06538	3.68976	10.366	2.98838	0.4415	3.71082	0.0330956			59	2013	Guilin	0.111879	2.68303	7.19865	3.68976	10.366	2.98838	0.4415	3.71082	0.0330956
59	2014	Guilin	0.110506	2.69454	7.26055	3.73681	10.5264	3.90615	0.4556	3.7474	0.0379592			59	2014	Guilin	0.110506	2.73454	7.47771	3.73681	10.5264	3.90615	0.4556	3.7474	0.0379592
59	2015	Guilin	0.101756	2.72519	7.42664	3.79698	10.5797	5.34793	0.4662	4.14448	0.0458521			59	2015	Guilin	0.101756	2.75093	7.56762	3.79698	10.5797	5.34793	0.4662	4.14448	0.0458521
59	2016	Guilin	0.127655	2.68341	7.20066	4.12651	10.6266	3.97337	0.4761	4.20805	0.0458318			59	2016	Guilin	0.127655	2.68526	7.21061	4.12651	10.6266	3.97337	0.4761	4.20805	0.0458318
59	2017	Guilin	0.128949	2.56056	6.55649	4.21145	10.6123	2.69437	0.4891	3.72172	0.0354517			59	2017	Guilin	0.128949	2.56932	6.60139	4.21145	10.6123	2.69437	0.4891	3.72172	0.0354517
59	2018	Guilin	0.135262	2.38968	5.71058	4.3092	10.5842	2.86562	0.5	3.62971	0.0426263			59	2018	Guilin	0.135262	2.43301	5.91954	4.3092	10.5842	2.86562	0.5	3.62971	0.0426263
59	2019	Guilin	0.146536	2.39554	5.73862	4.43016	10.6285	3.07013	0.509	3.69705	0.0423181			59	2019	Guilin	0.146536	2.44447	5.97544	4.43016	10.6285	3.07013	0.509	3.69705	0.0423181
59	2020	Guilin	0.198039	2.38214	5.67459	4.42149	10.6555	4.5526	0.52535	3.88258	0.0516101			59	2020	Guilin	0.198039	2.46497	6.07606	4.42149	10.6555	4.5526	0.52535	3.88258	0.0516101
60	2010	Harbin	0.525249	2.9593	8.75747	5.37316	10.5173	4.86998	0.4796	3.66141	0.0452791			60	2010	Harbin	0.525249	3.0668	9.40528	5.37316	10.5173	4.86998	0.4796	3.66141	0.0452791
60	2011	Harbin	0.48809	2.9212	8.53338	5.51164	10.6628	4.80315	0.47968	3.20032	0.0452463			60	2011	Harbin	0.48809	2.95045	8.70516	5.51164	10.6628	4.80315	0.47968	3.20032	0.0452463
60	2012	Harbin	0.479894	2.91098	8.47378	5.48987	10.7323	5.57817	0.48206	3.31107	0.0485473			60	2012	Harbin	0.479894	2.82094	7.9577	5.48987	10.7323	5.57817	0.48206	3.31107	0.0485473
60	2013	Harbin	0.465076	3.32061	11.0264	5.52896	10.8282	5.63579	0.48312	3.45185	0.0494861			60	2013	Harbin	0.465076	2.75423	7.58578	5.52896	10.8282	5.63579	0.48312	3.45185	0.0494861
60	2014	Harbin	0.478818	2.95567	8.73601	5.69245	10.8944	5.74949	0.4875	3.20402	0.0510895			60	2014	Harbin	0.478818	2.86704	8.21991	5.69245	10.8944	5.74949	0.4875	3.20402	0.0510895
60	2015	Harbin	0.451973	2.95839	8.75209	5.76513	10.9858	5.78466	0.6397	2.95754	0.0681229			60	2015	Harbin	0.451973	2.81781	7.94006	5.76513	10.9858	5.78466	0.6397	2.95754	0.0681229
60	2016	Harbin	0.414892	2.93854	8.63504	5.74792	11.0579	5.85837	0.639	3.61135	0.0580935			60	2016	Harbin	0.414892	2.83732	8.05039	5.74792	11.0579	5.85837	0.639	3.61135	0.0580935
60	2017	Harbin	0.409304	2.96047	8.76438	5.80944	10.9542	5.92004	0.645	2.75956	0.0521548			60	2017	Harbin	0.409304	2.86032	8.18141	5.80944	10.9542	5.92004	0.645	2.75956	0.0521548
60	2018	Harbin	0.409642	2.83641	8.04523	5.84159	11.0988	5.95242	0.653	3.17292	0.0464353			60	2018	Harbin	0.409642	2.86379	8.20131	5.84159	11.0988	5.95242	0.653	3.17292	0.0464353
60	2019	Harbin	0.479002	2.75589	7.59493	5.81055	10.9183	3.82041	0.659	3.00468	0.061162			60	2019	Harbin	0.479002	2.72699	7.43646	5.81055	10.9183	3.82041	0.659	3.00468	0.061162
60	2020	Harbin	0.552402	2.67211	7.14019	5.91339	10.9072	3.8381	0.70629	2.47075	0.0591349			60	2020	Harbin	0.552402	2.71158	7.35269	5.91339	10.9072	3.8381	0.70629	2.47075	0.0591349
61	2010	Haikou	0.557982	2.75042	7.5648	4.21286	10.3199	6.70349	0.742	3.73467	0.0507551			61	2010	Haikou	0.557982	2.7548	7.58891	4.21286	10.3199	6.70349	0.742	3.73467	0.0507551
61	2011	Haikou	0.463157	2.68697	7.21979	4.3751	10.482	5.91295	0.75032	3.27019	0.0613117			61	2011	Haikou	0.463157	2.75169	7.5718	4.3751	10.482	5.91295	0.75032	3.27019	0.0613117
61	2012	Haikou	0.463036	2.69793	7.27882	4.43937	10.5619	5.85772	0.7548	2.69969	0.0539373			61	2012	Haikou	0.463036	2.77593	7.70579	4.43937	10.5619	5.85772	0.7548	2.69969	0.0539373
61	2013	Haikou	0.464322	2.9198	8.52522	4.64081	10.9241	5.86226	0.7608	3.51107	0.0673534			61	2013	Haikou	0.464322	3.05604	9.33935	4.64081	10.9241	5.86226	0.7608	3.51107	0.0673534
61	2014	Haikou	0.428023	3.1168	9.71444	4.69175	10.8186	5.22879	0.7661	2.69063	0.0820489			61	2014	Haikou	0.428023	2.71749	7.38474	4.69175	10.8186	5.22879	0.7661	2.69063	0.0820489
61	2015	Haikou	0.387377	2.98569	8.91432	4.64132	10.8692	5.05706	0.7723	3.376	0.0677278			61	2015	Haikou	0.387377	2.7365	7.48845	4.64132	10.8692	5.05706	0.7723	3.376	0.0677278
61	2016	Haikou	0.359589	2.97845	8.87114	4.69788	10.9387	2.99004	0.7778	3.57811	0.0590631			61	2016	Haikou	0.359589	2.71721	7.3832	4.69788	10.9387	2.99004	0.7778	3.57811	0.0590631
61	2017	Haikou	0.338121	2.94664	8.68271	4.84139	11.0282	2.70824	0.7821	3.68505	0.0560376			61	2017	Haikou	0.338121	2.69477	7.26181	4.84139	11.0282	2.70824	0.7821	3.68505	0.0560376
61	2018	Haikou	0.310309	2.82899	8.0032	4.88184	11.098	4.71939	0.7864	3.36633	0.0657972			61	2018	Haikou	0.310309	2.65824	7.06626	4.88184	11.098	4.71939	0.7864	3.36633	0.0657972
61	2019	Haikou	0.303167	2.63116	6.92299	4.92089	11.1874	5.62787	0.788	3.31241	0.0596817			61	2019	Haikou	0.303167	2.57082	6.60913	4.92089	11.1874	5.62787	0.788	3.31241	0.0596817
61	2020	Haikou	0.273387	2.59048	6.71058	4.98268	11.0558	6.09592	0.81661	2.50725	0.0541626			61	2020	Haikou	0.273387	2.5578	6.54232	4.98268	11.0558	6.09592	0.81661	2.50725	0.0541626
62	2010	Handan	0.252383	2.6118	6.82151	4.56651	10.1713	4.95588	0.4538	3.22285	0.0066281			62	2010	Handan	0.252383	2.52072	6.35404	4.56651	10.1713	4.95588	0.4538	3.22285	0.0066281
62	2011	Handan	0.212621	2.47089	6.10529	4.38325	10.3179	5.02907	0.4658	3.46748	0.00671346			62	2011	Handan	0.212621	2.49703	6.23515	4.38325	10.3179	5.02907	0.4658	3.46748	0.00671346
62	2012	Handan	0.221719	2.4431	5.96876	4.76725	10.3936	5.1241	0.4658	3.07008	0.00664714			62	2012	Handan	0.221719	2.43693	5.93864	4.76725	10.3936	5.1241	0.4658	3.07008	0.00664714
62	2013	Handan	0.445683	2.61282	6.82682	5.41224	10.3353	5.19173	0.4791	3.06168	0.00902725			62	2013	Handan	0.445683	2.57972	6.65495	5.41224	10.3353	5.19173	0.4791	3.06168	0.00902725
62	2014	Handan	0.434701	2.55454	6.52567	5.39206	10.4025	5.22339	0.4913	3.74551	0.00627199			62	2014	Handan	0.434701	2.58388	6.67643	5.39206	10.4025	5.22339	0.4913	3.74551	0.00627199
62	2015	Handan	0.424953	2.5494	6.49943	5.40818	10.4178	5.09635	0.5138	4.2046	0.00620121			62	2015	Handan	0.424953	2.55744	6.54048	5.40818	10.4178	5.09635	0.5138	4.2046	0.00620121
62	2016	Handan	0.459418	2.53859	6.44444	5.57619	10.4706	5.31977	0.5353	4.01871	0.0060449			62	2016	Handan	0.459418	2.56804	6.59483	5.57619	10.4706	5.31977	0.5353	4.01871	0.0060449
62	2017	Handan	0.505793	2.57381	6.62449	5.76056	10.4792	5.39017	0.5531	3.89408	0.00633986			62	2017	Handan	0.505793	2.49028	6.20151	5.76056	10.4792	5.39017	0.5531	3.89408	0.00633986
62	2018	Handan	0.550485	2.58356	6.67478	5.85	10.4993	5.36834	0.5687	4.00418	0.00686681			62	2018	Handan	0.550485	2.4196	5.85444	5.85	10.4993	5.36834	0.5687	4.00418	0.00686681
62	2019	Handan	0.580878	2.45121	6.00845	5.91969	10.5063	5.4674	0.5815	3.7995	0.00756045			62	2019	Handan	0.580878	2.49801	6.24006	5.91969	10.5063	5.4674	0.5815	3.7995	0.00756045
62	2020	Handan	0.627369	2.46243	6.06356	6.01322	10.5616	5.55752	0.58342	3.88881	0.00842774			62	2020	Handan	0.627369	2.50928	6.29648	6.01322	10.5616	5.55752	0.58342	3.88881	0.00842774
63	2010	Hanzhong	0.149977	2.90434	8.43517	2.45701	9.5954	3.09995	0.3708	3.2593	0.00684691			63	2010	Hanzhong	0.149977	2.75115	7.5688	2.45701	9.5954	3.09995	0.3708	3.2593	0.00684691
63	2011	Hanzhong	0.121512	2.90635	8.4469	2.54528	9.84966	3.31724	0.38283	3.42988	0.00614711			63	2011	Hanzhong	0.121512	2.71067	7.34772	2.54528	9.84966	3.31724	0.38283	3.42988	0.00614711
63	2012	Hanzhong	0.123726	2.90149	8.41866	2.79479	10.0026	3.2663	0.40255	3.24529	0.00962117			63	2012	Hanzhong	0.123726	2.69631	7.2701	2.79479	10.0026	3.2663	0.40255	3.24529	0.00962117
63	2013	Hanzhong	0.0712957	2.82311	7.96993	2.52248	10.0364	3.12562	0.41856	3.68309	0.0126076			63	2013	Hanzhong	0.0712957	2.65702	7.05975	2.52248	10.0364	3.12562	0.41856	3.68309	0.0126076
63	2014	Hanzhong	0.0684642	2.80661	7.87704	2.68197	10.2719	3.25131	0.43134	3.94647	0.0123299			63	2014	Hanzhong	0.0684642	2.62145	6.87199	2.68197	10.2719	3.25131	0.43134	3.94647	0.0123299
63	2015	Hanzhong	0.0623063	2.83223	8.02154	2.8154	10.3418	1.96922	0.44638	3.67379	0.0126678			63	2015	Hanzhong	0.0623063	2.55724	6.5395	2.8154	10.3418	1.96922	0.44638	3.67379	0.0126678
63	2016	Hanzhong	0.0838442	2.80308	7.85724	3.10172	10.4222	2.53064	0.46031	3.94024	0.0121928			63	2016	Hanzhong	0.0838442	2.47855	6.14319	3.10172	10.4222	2.53064	0.46031	3.94024	0.0121928
63	2017	Hanzhong	0.110868	2.79661	7.82105	3.56526	10.5628	2.88075	0.47142	4.22929	0.013394			63	2017	Hanzhong	0.110868	2.48501	6.17528	3.56526	10.5628	2.88075	0.47142	4.22929	0.013394
63	2018	Hanzhong	0.131938	2.76969	7.67119	3.81591	10.6632	2.69357	0.48426	3.95992	0.0116696			63	2018	Hanzhong	0.131938	2.53306	6.41637	3.81591	10.6632	2.69357	0.48426	3.95992	0.0116696
63	2019	Hanzhong	0.161224	2.61979	6.86328	4.0393	10.7152	3.22624	0.49847	3.65249	0.0120454			63	2019	Hanzhong	0.161224	2.4531	6.01769	4.0393	10.7152	3.22624	0.49847	3.65249	0.0120454
63	2020	Hanzhong	0.225281	2.53381	6.42021	3.9081	10.8032	3.56271	0.5109	3.39429	0.0125545			63	2020	Hanzhong	0.225281	2.38393	5.68312	3.9081	10.8032	3.56271	0.5109	3.39429	0.0125545
64	2010	Hangzhou	0.534912	3.24933	10.5581	6.33353	11.1538	6.20798	0.733	4.16597	0.0499496			64	2010	Hangzhou	0.534912	3.03435	9.20726	6.33353	11.1538	6.20798	0.733	4.16597	0.0499496
64	2011	Hangzhou	0.486574	3.18721	10.1583	6.42733	11.2957	6.07658	0.739	4.27739	0.0511239			64	2011	Hangzhou	0.486574	3.11753	9.71901	6.42733	11.2957	6.07658	0.739	4.27739	0.0511239
64	2012	Hangzhou	0.451378	3.17768	10.0977	6.46144	11.396	5.99734	0.743	4.01976	0.0521678			64	2012	Hangzhou	0.451378	3.08386	9.51022	6.46144	11.396	5.99734	0.743	4.01976	0.0521678
64	2013	Hangzhou	0.460988	3.08024	9.48788	6.53943	11.6786	5.97292	0.749	3.84466	0.0533492			64	2013	Hangzhou	0.460988	2.91892	8.52008	6.53943	11.6786	5.97292	0.749	3.84466	0.0533492
64	2014	Hangzhou	0.478311	3.02371	9.14282	6.73769	11.5503	6.04897	0.751	4.28352	0.0533851			64	2014	Hangzhou	0.478311	2.85167	8.13202	6.73769	11.5503	6.04897	0.751	4.28352	0.0533851
64	2015	Hangzhou	0.411877	3.03852	9.2326	6.70002	11.6283	6.09082	0.753	3.62134	0.0527343			64	2015	Hangzhou	0.411877	2.85684	8.16155	6.70002	11.6283	6.09082	0.753	3.62134	0.0527343
64	2016	Hangzhou	0.371138	3.07694	9.46754	6.75805	11.7303	6.05032	0.762	3.89285	0.0465801			64	2016	Hangzhou	0.371138	2.81968	7.95061	6.75805	11.7303	6.05032	0.762	3.89285	0.0465801
64	2017	Hangzhou	0.359868	3.12006	9.73478	6.8901	11.8139	5.87242	0.768	3.52173	0.0454161			64	2017	Hangzhou	0.359868	2.88023	8.29575	6.8901	11.8139	5.87242	0.768	3.52173	0.0454161
64	2018	Hangzhou	0.331036	3.08483	9.5162	6.96981	11.8507	5.81532	0.804	3.34027	0.0440511			64	2018	Hangzhou	0.331036	2.92602	8.56161	6.96981	11.8507	5.81532	0.804	3.34027	0.0440511
64	2019	Hangzhou	0.321648	3.06938	9.42108	7.05742	11.9347	5.62039	0.826	2.67921	0.0431161			64	2019	Hangzhou	0.321648	2.91939	8.52284	7.05742	11.9347	5.62039	0.826	2.67921	0.0431161
64	2020	Hangzhou	0.291329	3.03235	9.19514	7.07348	11.8249	5.37804	0.83292	3.3352	0.0389276			64	2020	Hangzhou	0.291329	2.89185	8.36278	7.07348	11.8249	5.37804	0.83292	3.3352	0.0389276
65	2010	Hefei	0.282751	2.96278	8.77806	4.98537	10.9114	5.88432	0.682	3.46103	0.0652726			65	2010	Hefei	0.282751	2.96369	8.78344	4.98537	10.9114	5.88432	0.682	3.46103	0.0652726
65	2011	Hefei	0.237767	2.95154	8.71161	5.10581	10.7906	5.7776	0.646	3.48942	0.0544557			65	2011	Hefei	0.237767	2.9312	8.59192	5.10581	10.7906	5.7776	0.646	3.48942	0.0544557
65	2012	Hefei	0.229095	2.85849	8.17095	5.21018	10.9185	5.5298	0.664	3.18351	0.0550987			65	2012	Hefei	0.229095	2.8433	8.08437	5.21018	10.9185	5.5298	0.664	3.18351	0.0550987
65	2013	Hefei	0.220648	2.72458	7.42333	5.30366	11.0918	5.54197	0.678	3.34932	0.0582579			65	2013	Hefei	0.220648	2.77001	7.67294	5.30366	11.0918	5.54197	0.678	3.34932	0.0582579
65	2014	Hefei	0.216311	2.84168	8.07515	5.40479	11.1227	5.55953	0.691	3.03411	0.0646186			65	2014	Hefei	0.216311	2.81952	7.94968	5.40479	11.1227	5.55953	0.691	3.03411	0.0646186
65	2015	Hefei	0.206041	2.8494	8.11908	5.51168	11.1996	5.62344	0.704	3.21166	0.0676642			65	2015	Hefei	0.206041	2.83447	8.03422	5.51168	11.1996	5.62344	0.704	3.21166	0.0676642
65	2016	Hefei	0.20983	2.85482	8.14999	5.75109	11.2915	5.70568	0.721	3.26873	0.0634788			65	2016	Hefei	0.20983	2.83286	8.0251	5.75109	11.2915	5.70568	0.721	3.26873	0.0634788
65	2017	Hefei	0.202278	2.85159	8.13155	5.8634	11.3903	5.67744	0.737	3.35787	0.0631418			65	2017	Hefei	0.202278	2.87723	8.27843	5.8634	11.3903	5.67744	0.737	3.35787	0.0631418
65	2018	Hefei	0.184205	2.7237	7.41854	5.96196	11.4873	5.61395	0.7497	3.13888	0.0614698			65	2018	Hefei	0.184205	2.72374	7.41875	5.96196	11.4873	5.61395	0.7497	3.13888	0.0614698
65	2019	Hefei	0.175429	2.77487	7.69988	6.08331	11.6581	5.52009	0.7633	3.25266	0.0654832			65	2019	Hefei	0.175429	2.81164	7.90534	6.08331	11.6581	5.52009	0.7633	3.25266	0.0654832
65	2020	Hefei	0.184648	2.66695	7.11264	6.10028	11.5938	5.51276	0.82284	3.23621	0.0625582			65	2020	Hefei	0.184648	2.71581	7.37562	6.10028	11.5938	5.51276	0.82284	3.23621	0.0625582
66	2010	Hechi	0.216727	2.47341	6.11776	2.90592	9.54051	3.10597	0.2735	3.7808	0.00381919			66	2010	Hechi	0.216727	2.34336	5.49133	2.90592	9.54051	3.10597	0.2735	3.7808	0.00381919
66	2011	Hechi	0.210272	2.54313	6.46752	3.07553	9.62516	2.47336	0.2895	4.17512	0.00352419			66	2011	Hechi	0.210272	2.39104	5.71707	3.07553	9.62516	2.47336	0.2895	4.17512	0.00352419
66	2012	Hechi	0.175465	2.57754	6.64373	2.80134	9.57997	2.57414	0.3036	3.99102	0.0035942			66	2012	Hechi	0.175465	2.37503	5.64079	2.80134	9.57997	2.57414	0.3036	3.99102	0.0035942
66	2013	Hechi	0.188491	2.59544	6.7363	2.97536	9.45478	4.49491	0.3199	3.54632	0.0039838			66	2013	Hechi	0.188491	2.41788	5.84616	2.97536	9.45478	4.49491	0.3199	3.54632	0.0039838
66	2014	Hechi	0.0306301	2.61594	6.84314	1.41165	9.76847	4.69533	0.3335	3.38957	0.00439648			66	2014	Hechi	0.0306301	2.36091	5.5739	1.41165	9.76847	4.69533	0.3335	3.38957	0.00439648
66	2015	Hechi	0.0254861	2.54095	6.45641	1.28896	9.78925	1.77969	0.3508	3.55279	0.00477939			66	2015	Hechi	0.0254861	2.38723	5.69886	1.28896	9.78925	1.77969	0.3508	3.55279	0.00477939
66	2016	Hechi	0.023712	2.37848	5.65718	1.33706	9.84384	1.08546	0.3606	3.13165	0.00528065			66	2016	Hechi	0.023712	2.26979	5.15193	1.33706	9.84384	1.08546	0.3606	3.13165	0.00528065
66	2017	Hechi	0.0315052	2.15411	4.6402	1.86219	9.94851	1.15345	0.3707	3.78018	0.00595459			66	2017	Hechi	0.0315052	2.26723	5.14035	1.86219	9.94851	1.15345	0.3707	3.78018	0.00595459
66	2018	Hechi	0.0296778	2.18247	4.76318	1.91316	10.0124	0.36221	0.3818	3.4788	0.00632851			66	2018	Hechi	0.0296778	2.25674	5.09286	1.91316	10.0124	0.36221	0.3818	3.4788	0.00632851
66	2019	Hechi	0.0320691	2.10744	4.44128	2.10619	10.1147	2.18122	0.3875	3.31331	0.0071077			66	2019	Hechi	0.0320691	2.23761	5.00689	2.10619	10.1147	2.18122	0.3875	3.31331	0.0071077
66	2020	Hechi	0.18648	2.03034	4.12227	0.129492	10.208	2.93472	0.45029	3.64944	0.009			66	2020	Hechi	0.18648	2.23735	5.00572	0.129492	10.208	2.93472	0.45029	3.64944	0.009
67	2010	Heyuan	0.333047	2.37255	5.62898	3.41526	9.69898	5.48485	0.4004	3.63137	0.0040119			67	2010	Heyuan	0.333047	2.46109	6.05699	3.41526	9.69898	5.48485	0.4004	3.63137	0.0040119
67	2011	Heyuan	0.265262	2.39114	5.71755	3.4907	9.87843	5.29981	0.4018	3.15742	0.00398249			67	2011	Heyuan	0.265262	2.42439	5.87768	3.4907	9.87843	5.29981	0.4018	3.15742	0.00398249
67	2012	Heyuan	0.232817	2.40211	5.77015	3.42951	9.92993	5.3143	0.4046	3.71211	0.00408259			67	2012	Heyuan	0.232817	2.36934	5.61378	3.42951	9.92993	5.3143	0.4046	3.71211	0.00408259
67	2013	Heyuan	0.212053	2.50359	6.26798	3.38025	9.84406	5.26371	0.4065	3.36768	0.00408151			67	2013	Heyuan	0.212053	2.455	6.02705	3.38025	9.84406	5.26371	0.4065	3.36768	0.00408151
67	2014	Heyuan	0.207178	2.46329	6.0678	3.48742	10.1349	5.20232	0.4126	3.92564	0.00414142			67	2014	Heyuan	0.207178	2.43765	5.94215	3.48742	10.1349	5.20232	0.4126	3.92564	0.00414142
67	2015	Heyuan	0.190359	2.4782	6.14146	3.54818	10.1812	4.71761	0.4215	3.25602	0.00369286			67	2015	Heyuan	0.190359	2.45044	6.00468	3.54818	10.1812	4.71761	0.4215	3.25602	0.00369286
67	2016	Heyuan	0.167301	2.59558	6.73702	3.58671	10.2821	4.26589	0.4304	3.38143	0.00392243			67	2016	Heyuan	0.167301	2.44914	5.99831	3.58671	10.2821	4.26589	0.4304	3.38143	0.00392243
67	2017	Heyuan	0.15944	2.50943	6.29722	3.6636	10.3307	4.32101	0.4394	3.88386	0.00388697			67	2017	Heyuan	0.15944	2.54299	6.46682	3.6636	10.3307	4.32101	0.4394	3.88386	0.00388697
67	2018	Heyuan	0.147701	2.52287	6.36489	3.72554	10.3899	6.07593	0.4525	3.4376	0.00399076			67	2018	Heyuan	0.147701	2.52705	6.386	3.72554	10.3899	6.07593	0.4525	3.4376	0.00399076
67	2019	Heyuan	0.142246	2.63334	6.93445	3.70136	10.4586	4.02802	0.465	3.82876	0.00428484			67	2019	Heyuan	0.142246	2.47418	6.12158	3.70136	10.4586	4.02802	0.465	3.82876	0.00428484
67	2020	Heyuan	0.25912	2.56793	6.59424	3.73653	10.5662	0.0981244	0.48592	3.43896	0.00722113			67	2020	Heyuan	0.25912	2.47357	6.11856	3.73653	10.5662	0.0981244	0.48592	3.43896	0.00722113
68	2010	Heze	0.416529	2.3727	5.6297	4.43484	9.60515	4.19596	0.3501	2.70451	0.00389954			68	2010	Heze	0.416529	2.44435	5.97483	4.43484	9.60515	4.19596	0.3501	2.70451	0.00389954
68	2011	Heze	0.240102	2.35529	5.5474	4.21374	9.83874	3.53683	0.378	3.81215	0.0038393			68	2011	Heze	0.240102	2.45408	6.0225	4.21374	9.83874	3.53683	0.378	3.81215	0.0038393
68	2012	Heze	0.338899	2.39359	5.72926	4.41487	9.97399	4.08247	0.4001	3.25416	0.00383673			68	2012	Heze	0.338899	2.4493	5.99905	4.41487	9.97399	4.08247	0.4001	3.25416	0.00383673
68	2013	Heze	0.330412	2.39916	5.75596	4.53265	9.97213	4.2034	0.4161	3.26392	0.00399252			68	2013	Heze	0.330412	2.38493	5.68791	4.53265	9.97213	4.2034	0.4161	3.26392	0.00399252
68	2014	Heze	0.256634	2.39197	5.72153	4.59868	10.1829	4.11732	0.43055	3.43953	0.00432809			68	2014	Heze	0.256634	2.33576	5.45579	4.59868	10.1829	4.11732	0.43055	3.43953	0.00432809
68	2015	Heze	0.243966	2.37987	5.66379	4.68049	10.2524	4.05485	0.4513	3.70194	0.00574874			68	2015	Heze	0.243966	2.32323	5.39742	4.68049	10.2524	4.05485	0.4513	3.70194	0.00574874
68	2016	Heze	0.244213	2.37837	5.65664	4.77811	10.3057	4.18824	0.4736	2.39231	0.00587027			68	2016	Heze	0.244213	2.31498	5.35911	4.77811	10.3057	4.18824	0.4736	2.39231	0.00587027
68	2017	Heze	0.232336	2.41434	5.82906	4.74982	10.3908	3.2892	0.4905	2.80691	0.00557074			68	2017	Heze	0.232336	2.31396	5.3544	4.74982	10.3908	3.2892	0.4905	2.80691	0.00557074
68	2018	Heze	0.233004	2.33545	5.45434	4.84532	10.4683	5.56287	0.5025	3.64522	0.00544461			68	2018	Heze	0.233004	2.33669	5.46011	4.84532	10.4683	5.56287	0.5025	3.64522	0.00544461
68	2019	Heze	0.244894	2.16865	4.70306	4.98979	10.5679	3.69352	0.5063	2.70438	0.00587119			68	2019	Heze	0.244894	2.15178	4.63016	4.98979	10.5679	3.69352	0.5063	2.70438	0.00587119
68	2020	Heze	0.338857	2.21287	4.89677	4.9791	10.5866	4.06794	0.50682	2.7615	0.00649602			68	2020	Heze	0.338857	2.19917	4.83635	4.9791	10.5866	4.06794	0.50682	2.7615	0.00649602
69	2010	Hezhou	0.677897	2.4456	5.98095	3.5644	9.58741	4.88645	0.3529	3.31903	0.00527762			69	2010	Hezhou	0.677897	2.25876	5.10198	3.5644	9.58741	4.88645	0.3529	3.31903	0.00527762
69	2011	Hezhou	0.72948	2.52041	6.35245	3.93683	9.80714	5.01727	0.3705	3.76513	0.00528122			69	2011	Hezhou	0.72948	2.24463	5.03838	3.93683	9.80714	5.01727	0.3705	3.76513	0.00528122
69	2012	Hezhou	0.626575	2.79992	7.83956	3.84929	9.89868	4.97753	0.3894	2.86663	0.00490313			69	2012	Hezhou	0.626575	2.28325	5.21321	3.84929	9.89868	4.97753	0.3894	2.86663	0.00490313
69	2013	Hezhou	0.674935	2.76588	7.65008	4.00497	9.80439	4.59985	0.4026	3.50512	0.0050125			69	2013	Hezhou	0.674935	2.29694	5.27592	4.00497	9.80439	4.59985	0.4026	3.50512	0.0050125
69	2014	Hezhou	0.67905	2.75413	7.58521	4.02555	10.0144	4.82468	0.4158	3.99884	0.00499106			69	2014	Hezhou	0.67905	2.27292	5.16617	4.02555	10.0144	4.82468	0.4158	3.99884	0.00499106
69	2015	Hezhou	0.652014	2.83069	8.01283	4.099	10.051	2.44333	0.4263	4.22603	0.00577521			69	2015	Hezhou	0.652014	2.14181	4.58735	4.099	10.051	2.44333	0.4263	4.22603	0.00577521
69	2016	Hezhou	0.690994	2.82561	7.98407	4.32239	10.1464	2.89376	0.4398	4.62635	0.00674253			69	2016	Hezhou	0.690994	2.13153	4.5434	4.32239	10.1464	2.89376	0.4398	4.62635	0.00674253
69	2017	Hezhou	0.669672	2.6877	7.22375	4.44577	10.1962	2.21981	0.4519	4.29307	0.00772111			69	2017	Hezhou	0.669672	2.15295	4.6352	4.44577	10.1962	2.21981	0.4519	4.29307	0.00772111
69	2018	Hezhou	0.636383	2.49471	6.22357	4.56467	10.2815	1.84982	0.462	3.9245	0.00801505			69	2018	Hezhou	0.636383	2.08077	4.32961	4.56467	10.2815	1.84982	0.462	3.9245	0.00801505
69	2019	Hezhou	0.641686	2.33928	5.47222	4.71018	10.4245	2.29909	0.46852	3.09057	0.00837433			69	2019	Hezhou	0.641686	2.06163	4.25031	4.71018	10.4245	2.29909	0.46852	3.09057	0.00837433
69	2020	Hezhou	0.516932	2.33642	5.45885	4.69128	10.5331	3.47577	0.49254	3.22593	0.009801			69	2020	Hezhou	0.516932	2.07687	4.3134	4.69128	10.5331	3.47577	0.49254	3.22593	0.009801
70	2010	Hebi	0.517273	2.077	4.31391	3.59039	10.2587	5.87393	0.48	3.57674	0.00629707			70	2010	Hebi	0.517273	2.29516	5.26775	3.59039	10.2587	5.87393	0.48	3.57674	0.00629707
70	2011	Hebi	0.450145	2.10675	4.43842	3.6627	10.3661	6.14053	0.4976	3.72945	0.00638395			70	2011	Hebi	0.450145	2.39544	5.73811	3.6627	10.3661	6.14053	0.4976	3.72945	0.00638395
70	2012	Hebi	0.424308	2.0672	4.27333	3.68698	10.4474	6.23443	0.5156	3.50221	0.00662217			70	2012	Hebi	0.424308	2.40608	5.78923	3.68698	10.4474	6.23443	0.5156	3.50221	0.00662217
70	2013	Hebi	0.449402	1.91346	3.66134	3.86829	10.5315	6.32135	0.5284	3.57617	0.00665071			70	2013	Hebi	0.449402	2.34062	5.47848	3.86829	10.5315	6.32135	0.5284	3.57617	0.00665071
70	2014	Hebi	0.425328	2.03851	4.15554	3.92733	10.6584	6.40086	0.5414	4.15594	0.00711693			70	2014	Hebi	0.425328	2.31258	5.34804	3.92733	10.6584	6.40086	0.5414	4.15594	0.00711693
70	2015	Hebi	0.359596	2.05792	4.23503	3.91349	10.7095	6.50761	0.5566	3.65597	0.00755604			70	2015	Hebi	0.359596	2.33238	5.44001	3.91349	10.7095	6.50761	0.5566	3.65597	0.00755604
70	2016	Hebi	0.315278	2.23611	5.00019	3.89014	10.7777	6.55323	0.5721	3.64334	0.00857169			70	2016	Hebi	0.315278	2.38975	5.71089	3.89014	10.7777	6.55323	0.5721	3.64334	0.00857169
70	2017	Hebi	0.312567	2.30217	5.29999	3.97875	10.8429	6.504	0.5876	3.53626	0.00981188			70	2017	Hebi	0.312567	2.41782	5.84587	3.97875	10.8429	6.504	0.5876	3.53626	0.00981188
70	2018	Hebi	0.293796	2.35711	5.55598	4.00321	10.8792	6.47552	0.6007	3.92946	0.0106483			70	2018	Hebi	0.293796	2.4515	6.00987	4.00321	10.8792	6.47552	0.6007	3.92946	0.0106483
70	2019	Hebi	0.278898	2.25422	5.08149	4.07889	11.0132	6.41919	0.6131	4.08914	0.0124965			70	2019	Hebi	0.278898	2.6829	7.19797	4.07889	11.0132	6.41919	0.6131	4.08914	0.0124965
70	2020	Hebi	0.344062	2.23141	4.97921	4.10893	11.0467	6.49193	0.61146	3.86791	0.0145975			70	2020	Hebi	0.344062	2.62734	6.90293	4.10893	11.0467	6.49193	0.61146	3.86791	0.0145975
71	2010	Hegang	1.15855	1.94164	3.76998	3.41278	10.0452	5.359	0.8094	3.36322	0.00241003			71	2010	Hegang	1.15855	2.28632	5.22724	3.41278	10.0452	5.359	0.8094	3.36322	0.00241003
71	2011	Hegang	0.87264	1.9901	3.9605	3.53485	10.2672	4.52787	0.8072	2.19156	0.00515074			71	2011	Hegang	0.87264	2.26743	5.14126	3.53485	10.2672	4.52787	0.8072	2.19156	0.00515074
71	2012	Hegang	0.764171	2.1056	4.43357	3.53405	10.4033	4.52879	0.8075	3.31291	0.00610988			71	2012	Hegang	0.764171	2.31198	5.34527	3.53405	10.4033	4.52879	0.8075	3.31291	0.00610988
71	2013	Hegang	1.13913	2.83238	8.02238	3.8071	10.2966	4.76318	0.80798	3.08096	0.00535278			71	2013	Hegang	1.13913	2.16612	4.69206	3.8071	10.2966	4.76318	0.80798	3.08096	0.00535278
71	2014	Hegang	1.38254	2.11914	4.49077	3.7668	10.0922	5.11635	0.8091	2.68083	0.00172594			71	2014	Hegang	1.38254	2.18528	4.77546	3.7668	10.0922	5.11635	0.8091	2.68083	0.00172594
71	2015	Hegang	1.05777	2.10846	4.4456	3.51867	10.1259	5.20173	0.7921	2.9282	0.00208635			71	2015	Hegang	1.05777	2.24928	5.05924	3.51867	10.1259	5.20173	0.7921	2.9282	0.00208635
71	2016	Hegang	1.41673	1.98939	3.95767	3.8623	10.1363	5.24267	0.817	3.125	0.00213535			71	2016	Hegang	1.41673	2.17811	4.74418	3.8623	10.1363	5.24267	0.817	3.125	0.00213535
71	2017	Hegang	1.43599	1.93217	3.73327	3.95716	10.2277	4.50002	0.826	3.6452	0.00227723			71	2017	Hegang	1.43599	2.15556	4.64642	3.95716	10.2277	4.50002	0.826	3.6452	0.00227723
71	2018	Hegang	1.43075	2.1102	4.45296	4.04641	10.2713	1.19634	0.8284	3.38612	0.00235458			71	2018	Hegang	1.43075	2.15048	4.62457	4.04641	10.2713	1.19634	0.8284	3.38612	0.00235458
71	2019	Hegang	1.35174	2.07309	4.2977	4.20372	10.4336	1.38053	0.83081	3.3772	0.00295914			71	2019	Hegang	1.35174	2.26383	5.12493	4.20372	10.4336	1.38053	0.83081	3.3772	0.00295914
71	2020	Hegang	1.20419	2.01808	4.07264	4.15508	10.4576	0.948719	0.93742	3.53375	0.00418764			71	2020	Hegang	1.20419	2.32292	5.39597	4.15508	10.4576	0.948719	0.93742	3.53375	0.00418764
72	2010	Heihe	0.395259	2.70982	7.34312	2.01212	9.61541	5.5059	0.5653	3.37828	0.00546572			72	2010	Heihe	0.395259	2.63691	6.95331	2.01212	9.61541	5.5059	0.5653	3.37828	0.00546572
72	2011	Heihe	0.368346	2.25422	5.08151	2.07162	9.80383	4.86481	0.5654	3.11471	0.00547027			72	2011	Heihe	0.368346	2.56484	6.57839	2.07162	9.80383	4.86481	0.5654	3.11471	0.00547027
72	2012	Heihe	0.285365	2.15197	4.63098	2.36019	9.84649	5.51971	0.5724	3.18513	0.0050676			72	2012	Heihe	0.285365	2.46979	6.09985	2.36019	9.84649	5.51971	0.5724	3.18513	0.0050676
72	2013	Heihe	0.282952	2.35367	5.53974	2.3648	10.0281	5.49401	0.575	4.16361	0.00593953			72	2013	Heihe	0.282952	2.3684	5.60933	2.3648	10.0281	5.49401	0.575	4.16361	0.00593953
72	2014	Heihe	0.265598	2.30755	5.32478	2.37676	10.1158	5.25723	0.5793	3.66482	0.00666041			72	2014	Heihe	0.265598	2.37641	5.64732	2.37676	10.1158	5.25723	0.5793	3.66482	0.00666041
72	2015	Heihe	0.416593	2.23708	5.00451	3.15562	10.1877	5.22226	0.564	3.73462	0.0065278			72	2015	Heihe	0.416593	2.37373	5.63457	3.15562	10.1877	5.22226	0.564	3.73462	0.0065278
72	2016	Heihe	0.366306	3.07333	9.44535	3.03088	10.236	5.12665	0.5816	3.9432	0.0058474			72	2016	Heihe	0.366306	2.53163	6.40916	3.03088	10.236	5.12665	0.5816	3.9432	0.0058474
72	2017	Heihe	0.376647	2.8965	8.3897	3.18816	10.3168	5.16887	0.5992	3.49631	0.00619876			72	2017	Heihe	0.376647	2.46622	6.08225	3.18816	10.3168	5.16887	0.5992	3.49631	0.00619876
72	2018	Heihe	0.383101	2.66284	7.09072	3.32542	10.3607	5.18369	0.6168	3.54573	0.00640003			72	2018	Heihe	0.383101	2.37539	5.64246	3.32542	10.3607	5.18369	0.6168	3.54573	0.00640003
72	2019	Heihe	0.364273	2.91348	8.48838	3.44936	10.5045	1.52566	0.6344	4.04853	0.00677062			72	2019	Heihe	0.364273	2.35869	5.56342	3.44936	10.5045	1.52566	0.6344	4.04853	0.00677062
72	2020	Heihe	0.358431	2.75872	7.61052	3.49823	10.576	0.74683	0.65625	3.5931	0.00869375			72	2020	Heihe	0.358431	2.37228	5.62772	3.49823	10.576	0.74683	0.65625	3.5931	0.00869375
73	2010	Hengshui	0.384853	2.85045	8.12504	3.7347	9.80234	4.47775	0.3946	3.34443	0.00404602			73	2010	Hengshui	0.384853	2.59819	6.7506	3.7347	9.80234	4.47775	0.3946	3.34443	0.00404602
73	2011	Hengshui	0.26523	2.81489	7.92362	3.61888	9.96806	4.63814	0.40802	4.03866	0.00408007			73	2011	Hengshui	0.26523	2.62623	6.89707	3.61888	9.96806	4.63814	0.40802	4.03866	0.00408007
73	2012	Hengshui	0.252267	2.72321	7.41589	3.62873	10.0476	4.74956	0.42189	3.84831	0.00368009			73	2012	Hengshui	0.252267	2.5727	6.6188	3.62873	10.0476	4.74956	0.42189	3.84831	0.00368009
73	2013	Hengshui	0.247168	2.74716	7.54687	3.69387	10.0812	4.77154	0.43623	3.4596	0.00347352			73	2013	Hengshui	0.247168	2.5575	6.54081	3.69387	10.0812	4.77154	0.43623	3.4596	0.00347352
73	2014	Hengshui	0.324354	2.74744	7.54841	4.03447	10.1667	4.75887	0.45106	4.02744	0.00568725			73	2014	Hengshui	0.324354	2.59594	6.73893	4.03447	10.1667	4.75887	0.45106	4.02744	0.00568725
73	2015	Hengshui	0.308674	2.69213	7.24755	4.07509	10.2235	4.45911	0.4664	3.76474	0.00616314			73	2015	Hengshui	0.308674	2.57973	6.65501	4.07509	10.2235	4.45911	0.4664	3.76474	0.00616314
73	2016	Hengshui	0.317685	2.68204	7.19334	4.3358	10.3721	4.7193	0.4889	4.06878	0.00350228			73	2016	Hengshui	0.317685	2.53127	6.40734	4.3358	10.3721	4.7193	0.4889	4.06878	0.00350228
73	2017	Hengshui	0.365869	2.78693	7.76697	4.56714	10.4393	4.76072	0.50601	4.08978	0.00507645			73	2017	Hengshui	0.365869	2.43392	5.92398	4.56714	10.4393	4.76072	0.50601	4.08978	0.00507645
73	2018	Hengshui	0.408315	2.59622	6.74036	4.73026	10.4602	4.83581	0.52059	4.09244	0.00424217			73	2018	Hengshui	0.408315	2.43293	5.91914	4.73026	10.4602	4.83581	0.52059	4.09244	0.00424217
73	2019	Hengshui	0.447061	2.30141	5.29649	4.77674	10.4223	4.83204	0.5322	3.62628	0.00485644			73	2019	Hengshui	0.447061	2.34899	5.51773	4.77674	10.4223	4.83204	0.5322	3.62628	0.00485644
73	2020	Hengshui	0.531585	2.21117	4.88927	4.80375	10.517	4.82825	0.54632	3.18097	0.00541235			73	2020	Hengshui	0.531585	2.30674	5.32107	4.80375	10.517	4.82825	0.54632	3.18097	0.00541235
74	2010	Hengyang	0.330068	2.55852	6.54601	4.59308	9.92422	5.27146	0.445	3.08482	0.0132182			74	2010	Hengyang	0.330068	2.4137	5.82593	4.59308	9.92422	5.27146	0.445	3.08482	0.0132182
74	2011	Hengyang	0.292944	2.73917	7.50303	4.69687	10.0954	5.22619	0.4699	3.40574	0.0164865			74	2011	Hengyang	0.292944	2.41814	5.84742	4.69687	10.0954	5.22619	0.4699	3.40574	0.0164865
74	2012	Hengyang	0.272273	2.72794	7.44168	4.70439	10.2131	5.27656	0.479	2.71536	0.0174274			74	2012	Hengyang	0.272273	2.48117	6.15622	4.70439	10.2131	5.27656	0.479	2.71536	0.0174274
74	2013	Hengyang	0.250725	2.68782	7.22438	4.71631	10.2256	5.38713	0.481	3.61985	0.0139894			74	2013	Hengyang	0.250725	2.59102	6.7134	4.71631	10.2256	5.38713	0.481	3.61985	0.0139894
74	2014	Hengyang	0.220743	2.61675	6.84741	4.71121	10.4023	5.44494	0.4852	3.02847	0.0144125			74	2014	Hengyang	0.220743	2.48007	6.15077	4.71121	10.4023	5.44494	0.4852	3.02847	0.0144125
74	2015	Hengyang	0.168368	2.55156	6.51048	4.58355	10.4784	5.51759	0.492	3.16463	0.0148928			74	2015	Hengyang	0.168368	2.46224	6.06262	4.58355	10.4784	5.51759	0.492	3.16463	0.0148928
74	2016	Hengyang	0.180673	2.53664	6.43454	4.76541	10.5718	5.58991	0.5107	3.03488	0.0162858			74	2016	Hengyang	0.180673	2.4517	6.01082	4.76541	10.5718	5.58991	0.5107	3.03488	0.0162858
74	2017	Hengyang	0.190942	2.48875	6.19388	4.86474	10.6046	5.69555	0.5246	3.27101	0.0220824			74	2017	Hengyang	0.190942	2.45502	6.02714	4.86474	10.6046	5.69555	0.5246	3.27101	0.0220824
74	2018	Hengyang	0.18906	2.22269	4.94036	4.97272	10.6493	5.73876	0.5361	3.52486	0.0230063			74	2018	Hengyang	0.18906	2.32542	5.40757	4.97272	10.6493	5.73876	0.5361	3.52486	0.0230063
74	2019	Hengyang	0.204483	2.22571	4.9538	5.13424	10.7446	5.78139	0.5493	3.17802	0.0176383			74	2019	Hengyang	0.204483	2.29786	5.28018	5.13424	10.7446	5.78139	0.5493	3.17802	0.0176383
74	2020	Hengyang	0.22018	2.18857	4.78984	5.02916	10.8695	5.87991	0.54217	2.12235	0.0209071			74	2020	Hengyang	0.22018	2.24455	5.03803	5.02916	10.8695	5.87991	0.54217	2.12235	0.0209071
75	2010	Hohhot	0.706385	3.1832	10.1327	5.28896	11.1114	5.71903	0.6246	2.66482	0.0749043			75	2010	Hohhot	0.706385	2.7504	7.56471	5.28896	11.1114	5.71903	0.6246	2.66482	0.0749043
75	2011	Hohhot	0.559688	3.22706	10.4139	5.3035	11.2288	5.57484	0.6377	3.16343	0.0763344			75	2011	Hohhot	0.559688	2.75262	7.57689	5.3035	11.2288	5.57484	0.6377	3.16343	0.0763344
75	2012	Hohhot	0.284053	3.19208	10.1894	4.84017	11.3449	5.06458	0.6521	3.11214	0.0770449			75	2012	Hohhot	0.284053	2.69236	7.24882	4.84017	11.3449	5.06458	0.6521	3.11214	0.0770449
75	2013	Hohhot	0.313302	3.52859	12.451	4.85808	11.6599	5.22236	0.6624	3.15796	0.0763913			75	2013	Hohhot	0.313302	2.76716	7.65715	4.85808	11.6599	5.22236	0.6624	3.15796	0.0763913
75	2014	Hohhot	0.398414	3.27722	10.7402	4.91938	11.4717	4.83554	0.6692	3.45954	0.0767112			75	2014	Hohhot	0.398414	2.75393	7.58412	4.91938	11.4717	4.83554	0.6692	3.45954	0.0767112
75	2015	Hohhot	0.446663	3.17382	10.0731	5.007	11.5277	4.5098	0.67489	3.66427	0.0768689			75	2015	Hohhot	0.446663	2.70881	7.33767	5.007	11.5277	4.5098	0.67489	3.66427	0.0768689
75	2016	Hohhot	0.392672	3.06141	9.37222	5.05256	11.5448	5.22061	0.682	3.66786	0.076969			75	2016	Hohhot	0.392672	2.66588	7.10693	5.05256	11.5448	5.22061	0.682	3.66786	0.076969
75	2017	Hohhot	0.33828	2.99146	8.94884	5.03103	11.4941	4.75128	0.6908	3.68816	0.0768364			75	2017	Hohhot	0.33828	2.63734	6.95554	5.03103	11.4941	4.75128	0.6908	3.68816	0.0768364
75	2018	Hohhot	0.432909	2.91951	8.52354	5.21389	11.4407	3.83769	0.69831	3.66651	0.0768507			75	2018	Hohhot	0.432909	2.67413	7.15096	5.21389	11.4407	3.83769	0.69831	3.66651	0.0768507
75	2019	Hohhot	0.464937	2.90502	8.43917	5.21005	11.3979	4.16828	0.70451	3.6511	0.0775183			75	2019	Hohhot	0.464937	2.53088	6.40535	5.21005	11.3979	4.16828	0.70451	3.6511	0.0775183
75	2020	Hohhot	0.688947	2.88883	8.34537	5.08022	11.3103	4.41631	0.7913	4.07186	0.0720441			75	2020	Hohhot	0.688947	2.48981	6.19916	5.08022	11.3103	4.41631	0.7913	4.07186	0.0720441
76	2010	HulunBuir	0.132749	2.68372	7.20236	2.40763	10.4473	4.13316	0.7056	3.18628	0.00473016			76	2010	HulunBuir	0.132749	2.47629	6.13201	2.40763	10.4473	4.13316	0.7056	3.18628	0.00473016
76	2011	HulunBuir	0.106278	2.80848	7.88756	2.51342	10.7153	4.02294	0.66188	2.91637	0.00674174			76	2011	HulunBuir	0.106278	2.54381	6.47097	2.51342	10.7153	4.02294	0.66188	2.91637	0.00674174
76	2012	HulunBuir	0.110433	2.67724	7.16762	2.51487	10.8714	3.94757	0.68971	3.05815	0.005274			76	2012	HulunBuir	0.110433	2.44457	5.97592	2.51487	10.8714	3.94757	0.68971	3.05815	0.005274
76	2013	HulunBuir	0.136829	2.64643	7.00359	2.98743	10.9428	4.61706	0.6973	3.77698	0.00597891			76	2013	HulunBuir	0.136829	2.42166	5.86445	2.98743	10.9428	4.61706	0.6973	3.77698	0.00597891
76	2014	HulunBuir	0.134185	2.62535	6.89247	3.04996	11.0046	3.22431	0.70259	3.40784	0.00625381			76	2014	HulunBuir	0.134185	2.3892	5.70828	3.04996	11.0046	3.22431	0.70259	3.40784	0.00625381
76	2015	HulunBuir	0.147335	2.53751	6.43894	3.12773	11.053	2.70126	0.70841	3.46465	0.00852523			76	2015	HulunBuir	0.147335	2.36198	5.57896	3.12773	11.053	2.70126	0.70841	3.46465	0.00852523
76	2016	HulunBuir	0.150211	2.45544	6.02921	3.17379	11.0688	2.99072	0.71518	3.71299	0.00757398			76	2016	HulunBuir	0.150211	2.35715	5.55614	3.17379	11.0688	2.99072	0.71518	3.71299	0.00757398
76	2017	HulunBuir	0.173174	2.74285	7.52322	3.15995	10.9479	3.82602	0.7213	3.91402	0.00295706			76	2017	HulunBuir	0.173174	2.45482	6.02613	3.15995	10.9479	3.82602	0.7213	3.91402	0.00295706
76	2018	HulunBuir	0.203778	2.73524	7.48152	3.21335	10.8103	4.2747	0.7263	3.95955	0.00300976			76	2018	HulunBuir	0.203778	2.37836	5.65661	3.21335	10.8103	4.2747	0.7263	3.95955	0.00300976
76	2019	HulunBuir	0.228376	2.50469	6.27349	3.17959	10.7604	2.88331	0.73059	3.84645	0.00290794			76	2019	HulunBuir	0.228376	2.15	4.62251	3.17959	10.7604	2.88331	0.73059	3.84645	0.00290794
76	2020	HulunBuir	0.438067	2.57725	6.64222	3.35778	10.7347	0.0981244	0.73661	4.28574	0.00373616			76	2020	HulunBuir	0.438067	2.19811	4.83169	3.35778	10.7347	0.0981244	0.73661	4.28574	0.00373616
77	2010	Huludao	1.11475	2.7586	7.6099	4.2617	9.91847	5.65196	0.30802	3.32997	0.00258243			77	2010	Huludao	1.11475	2.54278	6.46572	4.2617	9.91847	5.65196	0.30802	3.32997	0.00258243
77	2011	Huludao	0.934379	2.86565	8.21195	4.4048	10.1182	6.09251	0.30483	3.3833	0.00285692			77	2011	Huludao	0.934379	2.64801	7.01197	4.4048	10.1182	6.09251	0.30483	3.3833	0.00285692
77	2012	Huludao	0.866777	3.03935	9.23764	4.43885	10.2295	6.14442	0.30239	2.7591	0.003099			77	2012	Huludao	0.866777	2.60355	6.77849	4.43885	10.2295	6.14442	0.30239	2.7591	0.003099
77	2013	Huludao	0.865696	2.83362	8.0294	2.2218	10.2285	6.24681	0.3045	3.6356	0.00300071			77	2013	Huludao	0.865696	2.56206	6.56418	2.2218	10.2285	6.24681	0.3045	3.6356	0.00300071
77	2014	Huludao	0.893462	2.87255	8.25152	2.53578	10.2407	6.16558	0.30455	3.69285	0.00337864			77	2014	Huludao	0.893462	2.55356	6.52069	2.53578	10.2407	6.16558	0.30455	3.69285	0.00337864
77	2015	Huludao	0.925248	2.98751	8.92519	2.6344	10.2462	2.74275	0.30054	3.86078	0.00340219			77	2015	Huludao	0.925248	2.60487	6.78534	2.6344	10.2462	2.74275	0.30054	3.86078	0.00340219
77	2016	Huludao	0.962021	2.8543	8.14702	2.81951	10.1404	1.45954	0.30485	4.01674	0.00762843			77	2016	Huludao	0.962021	2.71579	7.37554	2.81951	10.1404	1.45954	0.30485	4.01674	0.00762843
77	2017	Huludao	0.854746	2.87575	8.26995	4.47582	10.2456	3.62536	0.30686	2.48803	0.00469314			77	2017	Huludao	0.854746	2.79084	7.78878	4.47582	10.2456	3.62536	0.30686	2.48803	0.00469314
77	2018	Huludao	0.781578	2.98811	8.92878	4.6521	10.3739	3.34799	0.30575	3.8823	0.00302048			77	2018	Huludao	0.781578	2.7568	7.59993	4.6521	10.3739	3.34799	0.30575	3.8823	0.00302048
77	2019	Huludao	0.699232	2.68544	7.21161	4.6026	10.3673	3.24833	0.29946	2.79106	0.00372636			77	2019	Huludao	0.699232	2.74362	7.52747	4.6026	10.3673	3.24833	0.29946	2.79106	0.00372636
77	2020	Huludao	0.662039	2.62332	6.8818	4.29828	10.3582	3.13764	0.54733	2.81976	0.00445226			77	2020	Huludao	0.662039	2.74252	7.52142	4.29828	10.3582	3.13764	0.54733	2.81976	0.00445226
78	2010	Huzhou	0.394819	2.67013	7.12962	4.44475	10.7216	6.17158	0.529	3.32424	0.0085584			78	2010	Huzhou	0.394819	2.52204	6.36068	4.44475	10.7216	6.17158	0.529	3.32424	0.0085584
78	2011	Huzhou	0.34077	2.549	6.49741	4.5616	10.8681	5.9929	0.533	3.86389	0.00873715			78	2011	Huzhou	0.34077	2.48314	6.16598	4.5616	10.8681	5.9929	0.533	3.86389	0.00873715
78	2012	Huzhou	0.338185	2.51998	6.35028	4.65595	10.9569	5.96652	0.551	3.96271	0.00900275			78	2012	Huzhou	0.338185	2.54477	6.47587	4.65595	10.9569	5.96652	0.551	3.96271	0.00900275
78	2013	Huzhou	0.338274	2.72993	7.45251	4.7365	11.1393	5.89878	0.56	3.71527	0.00914712			78	2013	Huzhou	0.338274	2.4083	5.79991	4.7365	11.1393	5.89878	0.56	3.71527	0.00914712
78	2014	Huzhou	0.316762	2.71264	7.35839	4.76929	11.1112	5.73684	0.574	3.95743	0.00921092			78	2014	Huzhou	0.316762	2.4523	6.01379	4.76929	11.1112	5.73684	0.574	3.95743	0.00921092
78	2015	Huzhou	0.299472	2.56507	6.5796	4.84453	11.1689	5.64354	0.592	3.85768	0.0109149			78	2015	Huzhou	0.299472	2.45224	6.01349	4.84453	11.1689	5.64354	0.592	3.85768	0.0109149
78	2016	Huzhou	0.295666	2.56284	6.56813	4.96797	11.253	5.67727	0.605	3.91129	0.00896403			78	2016	Huzhou	0.295666	2.46202	6.06153	4.96797	11.253	5.67727	0.605	3.91129	0.00896403
78	2017	Huzhou	0.287593	2.6054	6.78811	5.10028	11.326	5.66359	0.62	3.81761	0.00893155			78	2017	Huzhou	0.287593	2.36519	5.59412	5.10028	11.326	5.66359	0.62	3.81761	0.00893155
78	2018	Huzhou	0.256062	2.64185	6.97938	5.136	11.4109	5.73795	0.641	3.93736	0.00890023			78	2018	Huzhou	0.256062	2.39097	5.71675	5.136	11.4109	5.73795	0.641	3.93736	0.00890023
78	2019	Huzhou	0.252873	2.59683	6.74352	5.2471	11.5385	6.04161	0.651	3.99806	0.00942288			78	2019	Huzhou	0.252873	2.51133	6.30676	5.2471	11.5385	6.04161	0.651	3.99806	0.00942288
78	2020	Huzhou	0.350003	2.56839	6.5966	5.26353	11.4677	6.27421	0.65579	4.02978	0.0100208			78	2020	Huzhou	0.350003	2.42003	5.85657	5.26353	11.4677	6.27421	0.65579	4.02978	0.0100208
79	2010	Huaihua	0.252616	2.67424	7.15157	3.38503	9.57297	4.15808	0.3609	3.7337	0.00678104			79	2010	Huaihua	0.252616	2.35803	5.56029	3.38503	9.57297	4.15808	0.3609	3.7337	0.00678104
79	2011	Huaihua	0.238904	2.61334	6.82954	3.59801	9.78785	4.01314	0.3769	4.14045	0.00739507			79	2011	Huaihua	0.238904	2.36465	5.59156	3.59801	9.78785	4.01314	0.3769	4.14045	0.00739507
79	2012	Huaihua	0.125811	2.58648	6.68986	3.15311	9.95313	3.96224	0.3901	3.1959	0.00813717			79	2012	Huaihua	0.125811	2.38584	5.69224	3.15311	9.95313	3.96224	0.3901	3.1959	0.00813717
79	2013	Huaihua	0.129718	2.65002	7.02259	3.28766	9.98516	3.9735	0.4044	3.5578	0.0079057			79	2013	Huaihua	0.129718	2.3166	5.36663	3.28766	9.98516	3.9735	0.4044	3.5578	0.0079057
79	2014	Huaihua	0.112923	2.6791	7.17758	3.25179	10.101	4.05551	0.413	3.39466	0.00751828			79	2014	Huaihua	0.112923	2.35484	5.54529	3.25179	10.101	4.05551	0.413	3.39466	0.00751828
79	2015	Huaihua	0.106638	2.48583	6.17936	3.41076	10.1682	4.03842	0.4275	3.54722	0.00766484			79	2015	Huaihua	0.106638	2.28353	5.21451	3.41076	10.1682	4.03842	0.4275	3.54722	0.00766484
79	2016	Huaihua	0.0928184	2.43902	5.9488	3.42671	10.2582	3.01672	0.4428	3.92775	0.00593537			79	2016	Huaihua	0.0928184	2.25188	5.07096	3.42671	10.2582	3.01672	0.4428	3.92775	0.00593537
79	2017	Huaihua	0.0926931	2.44041	5.95562	3.38035	10.2529	3.23037	0.4615	3.80238	0.00614214			79	2017	Huaihua	0.0926931	2.23678	5.00316	3.38035	10.2529	3.23037	0.4615	3.80238	0.00614214
79	2018	Huaihua	0.087153	2.30817	5.32767	3.44918	10.3238	3.24506	0.4775	3.46589	0.00627219			79	2018	Huaihua	0.087153	2.18745	4.78494	3.44918	10.3238	3.24506	0.4775	3.46589	0.00627219
79	2019	Huaihua	0.0855807	2.31188	5.34481	3.50044	10.3875	3.35915	0.4903	2.94179	0.00667008			79	2019	Huaihua	0.0855807	2.15508	4.64437	3.50044	10.3875	3.35915	0.4903	2.94179	0.00667008
79	2020	Huaihua	0.185289	2.15248	4.63317	3.43914	10.5014	3.80375	0.47162	3.09612	0.0085845			79	2020	Huaihua	0.185289	2.1761	4.73543	3.43914	10.5014	3.80375	0.47162	3.09612	0.0085845
80	2010	Huaian	0.403957	2.47095	6.10558	4.60931	10.2702	6.24188	0.5079	3.15237	0.0143224			80	2010	Huaian	0.403957	2.6855	7.21191	4.60931	10.2702	6.24188	0.5079	3.15237	0.0143224
80	2011	Huaian	0.369633	2.51243	6.31232	4.77527	10.4683	6.4299	0.5204	3.46784	0.0140392			80	2011	Huaian	0.369633	2.66416	7.09774	4.77527	10.4683	6.4299	0.5204	3.46784	0.0140392
80	2012	Huaian	0.34795	2.53191	6.41057	4.83938	10.5964	6.5482	0.535	3.60394	0.0139731			80	2012	Huaian	0.34795	2.6424	6.98227	4.83938	10.5964	6.5482	0.535	3.60394	0.0139731
80	2013	Huaian	0.342579	2.40503	5.78419	4.92797	10.5709	5.92715	0.551	3.59479	0.0138549			80	2013	Huaian	0.342579	2.62316	6.88094	4.92797	10.5709	5.92715	0.551	3.59479	0.0138549
80	2014	Huaian	0.305213	2.30256	5.30178	4.98132	10.8344	5.70671	0.565	3.63525	0.013868			80	2014	Huaian	0.305213	2.55506	6.52833	4.98132	10.8344	5.70671	0.565	3.63525	0.013868
80	2015	Huaian	0.268293	2.32134	5.38861	5.02462	10.9413	5.62191	0.582	3.58394	0.0139596			80	2015	Huaian	0.268293	2.52489	6.37508	5.02462	10.9413	5.62191	0.582	3.58394	0.0139596
80	2016	Huaian	0.278763	2.32131	5.38848	5.15903	11.0421	5.53767	0.597	3.766	0.014244			80	2016	Huaian	0.278763	2.47025	6.10214	5.15903	11.0421	5.53767	0.597	3.766	0.014244
80	2017	Huaian	0.268684	2.48883	6.19427	5.25248	11.1247	5.48054	0.613	3.79046	0.0143468			80	2017	Huaian	0.268684	2.4456	5.98097	5.25248	11.1247	5.48054	0.613	3.79046	0.0143468
80	2018	Huaian	0.246853	2.76177	7.62735	5.33393	11.201	5.3855	0.624	4.37743	0.0145856			80	2018	Huaian	0.246853	2.68651	7.21731	5.33393	11.201	5.3855	0.624	4.37743	0.0145856
80	2019	Huaian	0.255006	2.74883	7.55605	5.44949	11.2714	5.2357	0.635	3.94785	0.0153181			80	2019	Huaian	0.255006	2.81238	7.90948	5.44949	11.2714	5.2357	0.635	3.94785	0.0153181
80	2020	Huaian	0.259998	2.78943	7.78092	5.45344	11.3795	5.20638	0.6557	3.87387	0.0107943			80	2020	Huaian	0.259998	2.90441	8.4356	5.45344	11.3795	5.20638	0.6557	3.87387	0.0107943
81	2010	Huaibei	0.55566	2.04646	4.18799	3.8026	10.0127	5.64543	0.545	3.6	0.0142617			81	2010	Huaibei	0.55566	1.99535	3.98142	3.8026	10.0127	5.64543	0.545	3.6	0.0142617
81	2011	Huaibei	0.453802	2.28226	5.20871	3.82355	10.175	5.86252	0.557	3.279	0.0148297			81	2011	Huaibei	0.453802	2.04305	4.17404	3.82355	10.175	5.86252	0.557	3.279	0.0148297
81	2012	Huaibei	0.378845	2.13983	4.57888	3.78136	10.2846	5.95424	0.572	3.01716	0.0151423			81	2012	Huaibei	0.378845	1.95118	3.80711	3.78136	10.2846	5.95424	0.572	3.01716	0.0151423
81	2013	Huaibei	0.397215	2.35388	5.54074	3.93029	10.396	6.00458	0.5853	2.61575	0.0154832			81	2013	Huaibei	0.397215	2.31147	5.34287	3.93029	10.396	6.00458	0.5853	2.61575	0.0154832
81	2014	Huaibei	0.363699	2.2944	5.26425	3.99251	10.4723	6.0894	0.5976	2.46803	0.0160889			81	2014	Huaibei	0.363699	2.24384	5.03481	3.99251	10.4723	6.0894	0.5976	2.46803	0.0160889
81	2015	Huaibei	0.345312	2.20578	4.86547	3.99449	10.4647	6.19907	0.6076	3.15399	0.0176843			81	2015	Huaibei	0.345312	2.04231	4.17103	3.99449	10.4647	6.19907	0.6076	3.15399	0.0176843
81	2016	Huaibei	0.330702	2.21931	4.92534	4.02288	10.5031	6.29066	0.6213	3.39261	0.0180254			81	2016	Huaibei	0.330702	2.03794	4.15321	4.02288	10.5031	6.29066	0.6213	3.39261	0.0180254
81	2017	Huaibei	0.299155	2.37699	5.65007	4.13966	10.6373	6.21224	0.6361	3.58271	0.0177472			81	2017	Huaibei	0.299155	2.23399	4.99069	4.13966	10.6373	6.21224	0.6361	3.58271	0.0177472
81	2018	Huaibei	0.270131	2.4275	5.89278	4.20178	10.6911	5.15677	0.6511	3.57343	0.0171763			81	2018	Huaibei	0.270131	2.21212	4.89347	4.20178	10.6911	5.15677	0.6511	3.57343	0.0171763
81	2019	Huaibei	0.253873	2.52084	6.35464	4.25548	10.7717	5.22133	0.6588	2.60255	0.0194088			81	2019	Huaibei	0.253873	2.45087	6.00675	4.25548	10.7717	5.22133	0.6588	2.60255	0.0194088
81	2020	Huaibei	0.298315	2.54519	6.47798	4.26606	10.9448	5.27887	0.63959	3.17041	0.0236766			81	2020	Huaibei	0.298315	2.50463	6.27318	4.26606	10.9448	5.27887	0.63959	3.17041	0.0236766
82	2010	Huainan	0.657057	2.15243	4.63297	4.29647	10.1677	4.72016	0.629	3.77764	0.0268943			82	2010	Huainan	0.657057	2.32671	5.41356	4.29647	10.1677	4.72016	0.629	3.77764	0.0268943
82	2011	Huainan	0.551928	2.16372	4.6817	4.31255	10.3222	5.00048	0.637	3.64781	0.0277811			82	2011	Huainan	0.551928	2.45343	6.0193	4.31255	10.3222	5.00048	0.637	3.64781	0.0277811
82	2012	Huainan	0.539749	2.22544	4.9526	4.37085	10.419	5.17326	0.653	3.90397	0.0285665			82	2012	Huainan	0.539749	2.3228	5.3954	4.37085	10.419	5.17326	0.653	3.90397	0.0285665
82	2013	Huainan	0.549442	2.28025	5.19952	4.40746	10.4258	5.23326	0.6665	4.01351	0.034235			82	2013	Huainan	0.549442	2.34209	5.48539	4.40746	10.4258	5.23326	0.6665	4.01351	0.034235
82	2014	Huainan	0.552262	2.36553	5.59574	4.39199	10.4151	5.05871	0.679	3.94492	0.0333444			82	2014	Huainan	0.552262	2.30251	5.30154	4.39199	10.4151	5.05871	0.679	3.94492	0.0333444
82	2015	Huainan	0.448283	2.47937	6.14725	4.37106	10.181	4.97502	0.6067	3.78599	0.0324693			82	2015	Huainan	0.448283	2.31517	5.36002	4.37106	10.181	4.97502	0.6067	3.78599	0.0324693
82	2016	Huainan	0.420902	2.62949	6.9142	4.41594	10.2396	5.04127	0.6205	3.83212	0.0231285			82	2016	Huainan	0.420902	2.33115	5.43427	4.41594	10.2396	5.04127	0.6205	3.83212	0.0231285
82	2017	Huainan	0.380229	2.58423	6.67823	4.44724	10.3268	5.03009	0.6346	3.90699	0.0179647			82	2017	Huainan	0.380229	2.34347	5.49184	4.44724	10.3268	5.03009	0.6346	3.90699	0.0179647
82	2018	Huainan	0.345106	2.50879	6.29405	4.52057	10.3886	5.12133	0.6411	3.66385	0.01713			82	2018	Huainan	0.345106	2.21447	4.90386	4.52057	10.3886	5.12133	0.6411	3.66385	0.01713
82	2019	Huainan	0.422105	2.40189	5.76906	4.61345	10.5224	5.11589	0.6504	3.59418	0.0186046			82	2019	Huainan	0.422105	2.15148	4.62889	4.61345	10.5224	5.11589	0.6504	3.59418	0.0186046
82	2020	Huainan	0.469469	2.39544	5.73814	4.56756	10.6818	5.24583	0.61056	3.35364	0.0240142			82	2020	Huainan	0.469469	2.1434	4.59417	4.56756	10.6818	5.24583	0.61056	3.35364	0.0240142
83	2010	Huanggang	0.0605271	2.44564	5.98118	2.30427	9.50458	4.67873	0.357	3.76588	0.00747051			83	2010	Huanggang	0.0605271	2.49226	6.21135	2.30427	9.50458	4.67873	0.357	3.76588	0.00747051
83	2011	Huanggang	0.0547071	2.546	6.48211	2.47661	9.73554	2.72546	0.357	3.5827	0.00678459			83	2011	Huanggang	0.0547071	2.48007	6.15074	2.47661	9.73554	2.72546	0.357	3.5827	0.00678459
83	2012	Huanggang	0.0552503	2.5409	6.45617	2.59244	9.86371	3.01084	0.394	3.09777	0.0076585			83	2012	Huanggang	0.0552503	2.46438	6.07319	2.59244	9.86371	3.01084	0.394	3.09777	0.0076585
83	2013	Huanggang	0.0544921	2.42909	5.90047	2.69885	9.7851	3.47714	0.409	2.79106	0.00772165			83	2013	Huanggang	0.0544921	2.31504	5.35939	2.69885	9.7851	3.47714	0.409	2.79106	0.00772165
83	2014	Huanggang	0.0498105	2.46475	6.07501	2.71279	10.0488	3.62657	0.421	3.31474	0.00740359			83	2014	Huanggang	0.0498105	2.53255	6.4138	2.71279	10.0488	3.62657	0.421	3.31474	0.00740359
83	2015	Huanggang	0.0592005	2.26239	5.11841	3.15792	10.1371	3.72786	0.4332	3.60698	0.00649324			83	2015	Huanggang	0.0592005	2.26468	5.12877	3.15792	10.1371	3.72786	0.4332	3.60698	0.00649324
83	2016	Huanggang	0.0469624	2.21348	4.8995	3.10169	10.2173	3.927	0.4452	3.90089	0.00640516			83	2016	Huanggang	0.0469624	2.26531	5.13162	3.10169	10.2173	3.927	0.4452	3.90089	0.00640516
83	2017	Huanggang	0.0411671	2.17255	4.71996	2.96347	10.3005	2.74032	0.4592	3.84607	0.00687037			83	2017	Huanggang	0.0411671	2.78272	7.74353	2.96347	10.3005	2.74032	0.4592	3.84607	0.00687037
83	2018	Huanggang	0.0407157	2.29854	5.28331	3.11715	10.3774	2.91387	0.4722	3.75086	0.00662259			83	2018	Huanggang	0.0407157	2.50596	6.27983	3.11715	10.3774	2.91387	0.4722	3.75086	0.00662259
83	2019	Huanggang	0.0398232	2.26821	5.1448	3.26664	10.5101	2.90972	0.4712	3.23617	0.00650671			83	2019	Huanggang	0.0398232	2.55284	6.517	3.26664	10.5101	2.90972	0.4712	3.23617	0.00650671
83	2020	Huanggang	0.154425	2.23829	5.00996	3.30644	10.4853	2.99407	0.47496	3.67604	0.00783713			83	2020	Huanggang	0.154425	2.64748	7.00914	3.30644	10.4853	2.99407	0.47496	3.67604	0.00783713
84	2010	Huangshan	0.244641	3.02696	9.1625	2.5961	9.94492	5.9457	0.411	3.14338	0.0111044			84	2010	Huangshan	0.244641	2.31941	5.37965	2.5961	9.94492	5.9457	0.411	3.14338	0.0111044
84	2011	Huangshan	0.226175	1.01675	1.03378	2.74555	10.1496	5.88047	0.428	3.54776	0.0121201			84	2011	Huangshan	0.226175	2.35592	5.55036	2.74555	10.1496	5.88047	0.428	3.54776	0.0121201
84	2012	Huangshan	0.226432	2.98586	8.91536	2.86785	10.2672	5.78938	0.444	3.85509	0.0127746			84	2012	Huangshan	0.226432	2.33632	5.45838	2.86785	10.2672	5.78938	0.444	3.85509	0.0127746
84	2013	Huangshan	0.215532	2.92225	8.53957	2.93521	10.3733	5.81168	0.4574	3.68489	0.0139572			84	2013	Huangshan	0.215532	2.42815	5.89589	2.93521	10.3733	5.81168	0.4574	3.68489	0.0139572
84	2014	Huangshan	0.197597	2.91049	8.47093	2.92989	10.5269	5.82352	0.47	3.23587	0.015372			84	2014	Huangshan	0.197597	2.39658	5.7436	2.92989	10.5269	5.82352	0.47	3.23587	0.015372
84	2015	Huangshan	0.191443	2.85284	8.13869	3.00153	10.566	5.23995	0.4828	3.43541	0.0161433			84	2015	Huangshan	0.191443	2.3867	5.69636	3.00153	10.566	5.23995	0.4828	3.43541	0.0161433
84	2016	Huangshan	0.190412	2.78342	7.7474	3.10454	10.6432	5.22492	0.4956	3.24416	0.0163561			84	2016	Huangshan	0.190412	2.4075	5.79606	3.10454	10.6432	5.22492	0.4956	3.24416	0.0163561
84	2017	Huangshan	0.182448	2.74331	7.52576	3.14277	10.6976	5.25908	0.509	3.51841	0.0165841			84	2017	Huangshan	0.182448	2.40827	5.79975	3.14277	10.6976	5.25908	0.509	3.51841	0.0165841
84	2018	Huangshan	0.164027	2.66428	7.09839	3.22861	10.7909	5.27997	0.5146	3.2545	0.0160827			84	2018	Huangshan	0.164027	2.42426	5.87706	3.22861	10.7909	5.27997	0.5146	3.2545	0.0160827
84	2019	Huangshan	0.161647	2.44057	5.95638	3.4258	10.9657	5.20181	0.5249	3.08982	0.0159071			84	2019	Huangshan	0.161647	2.55558	6.53098	3.4258	10.9657	5.20181	0.5249	3.08982	0.0159071
84	2020	Huangshan	0.196372	2.37238	5.62819	3.3793	11.0657	5.28549	0.58647	3.975	0.0196496			84	2020	Huangshan	0.196372	2.38016	5.66517	3.3793	11.0657	5.28549	0.58647	3.975	0.0196496
85	2010	Huangshi	0.761201	2.07837	4.31964	4.58827	10.2551	5.78291	0.568	3.61636	0.016823			85	2010	Huangshi	0.761201	2.42409	5.87622	4.58827	10.2551	5.78291	0.568	3.61636	0.016823
85	2011	Huangshi	0.570107	2.3617	5.57763	4.67604	10.5473	5.43119	0.5895	3.36487	0.0140697			85	2011	Huangshi	0.570107	2.36383	5.5877	4.67604	10.5473	5.43119	0.5895	3.36487	0.0140697
85	2012	Huangshi	0.486499	2.33728	5.46289	4.63363	10.662	5.55051	0.6009	3.47478	0.0179248			85	2012	Huangshi	0.486499	2.24772	5.05227	4.63363	10.662	5.55051	0.6009	3.47478	0.0179248
85	2013	Huangshi	0.481378	2.199	4.8356	4.70733	10.6826	5.58622	0.604	3.12137	0.014993			85	2013	Huangshi	0.481378	2.4304	5.90686	4.70733	10.6826	5.58622	0.604	3.12137	0.014993
85	2014	Huangshi	0.452857	2.19446	4.81563	4.71707	10.8157	5.62854	0.6088	4.15358	0.0150841			85	2014	Huangshi	0.452857	2.50918	6.29598	4.71707	10.8157	5.62854	0.6088	4.15358	0.0150841
85	2015	Huangshi	0.414439	2.22056	4.93091	4.73448	10.8208	4.18012	0.613	4.35145	0.0175232			85	2015	Huangshi	0.414439	2.47565	6.12886	4.73448	10.8208	4.18012	0.613	4.35145	0.0175232
85	2016	Huangshi	0.393073	2.23112	4.97789	4.78806	10.8787	4.32123	0.619	4.37441	0.0171182			85	2016	Huangshi	0.393073	2.50889	6.29454	4.78806	10.8787	4.32123	0.619	4.37441	0.0171182
85	2017	Huangshi	0.35951	2.2181	4.91996	4.88765	10.9792	4.29133	0.6289	4.25336	0.0175305			85	2017	Huangshi	0.35951	2.44662	5.98597	4.88765	10.9792	4.29133	0.6289	4.25336	0.0175305
85	2018	Huangshi	0.343371	2.20634	4.86794	4.95979	11.0705	4.33918	0.6329	3.29394	0.0185263			85	2018	Huangshi	0.343371	2.50166	6.25831	4.95979	11.0705	4.33918	0.6329	3.29394	0.0185263
85	2019	Huangshi	0.348207	1.96853	3.8751	5.08457	11.1776	4.45652	0.64	3.34283	0.0192123			85	2019	Huangshi	0.348207	2.83351	8.02876	5.08457	11.1776	4.45652	0.64	3.34283	0.0192123
85	2020	Huangshi	0.422734	2.03155	4.12718	5.03242	11.1041	4.43723	0.65992	2.91773	0.0219915			85	2020	Huangshi	0.422734	2.74496	7.53478	5.03242	11.1041	4.43723	0.65992	2.91773	0.0219915
86	2010	Huizhou	0.504608	2.93349	8.60536	5.10424	10.6781	6.33426	0.6184	3.08842	0.00310904			86	2010	Huizhou	0.504608	2.90467	8.43712	5.10424	10.6781	6.33426	0.6184	3.08842	0.00310904
86	2011	Huizhou	0.409705	2.91583	8.50208	5.20706	10.7217	6.18386	0.6219	3.54161	0.00474944			86	2011	Huizhou	0.409705	2.85557	8.1543	5.20706	10.7217	6.18386	0.6219	3.54161	0.00474944
86	2012	Huizhou	0.411157	2.9198	8.52522	5.28969	10.8371	6.13488	0.639	3.30899	0.00519897			86	2012	Huizhou	0.411157	2.87645	8.27395	5.28969	10.8371	6.13488	0.639	3.30899	0.00519897
86	2013	Huizhou	0.391916	2.79835	7.83074	5.37716	11.2656	6.05237	0.66	3.78929	0.00574723			86	2013	Huizhou	0.391916	2.82511	7.98127	5.37716	11.2656	6.05237	0.66	3.78929	0.00574723
86	2014	Huizhou	0.403114	2.84231	8.07874	5.46134	11.0613	6.00011	0.67	3.77915	0.00638577			86	2014	Huizhou	0.403114	2.85905	8.17417	5.46134	11.0613	6.00011	0.67	3.77915	0.00638577
86	2015	Huizhou	0.388534	2.94703	8.68501	5.54556	11.1009	5.39445	0.6815	3.68443	0.00718621			86	2015	Huizhou	0.388534	2.89675	8.39115	5.54556	11.1009	5.39445	0.6815	3.68443	0.00718621
86	2016	Huizhou	0.380805	2.98662	8.91991	5.6717	11.1789	5.409	0.6905	3.90725	0.00781613			86	2016	Huizhou	0.380805	2.91688	8.50821	5.6717	11.1789	5.409	0.6905	3.90725	0.00781613
86	2017	Huizhou	0.353727	3.0592	9.35868	5.78057	11.2923	5.31104	0.6955	4.386	0.0082085			86	2017	Huizhou	0.353727	2.96638	8.79941	5.78057	11.2923	5.31104	0.6955	4.386	0.0082085
86	2018	Huizhou	0.342114	3.16106	9.9923	5.88977	11.3553	6.93236	0.7076	4.048	0.00911346			86	2018	Huizhou	0.342114	3.06432	9.39005	5.88977	11.3553	6.93236	0.7076	4.048	0.00911346
86	2019	Huizhou	0.372092	3.19141	10.1851	5.98638	11.3626	5.04233	0.7212	3.5435	0.0100738			86	2019	Huizhou	0.372092	3.16214	9.99913	5.98638	11.3626	5.04233	0.7212	3.5435	0.0100738
86	2020	Huizhou	0.415909	3.16055	9.98907	6.00007	11.159	0.0981244	0.72607	2.83863	0.0107221			86	2020	Huizhou	0.415909	3.08967	9.54605	6.00007	11.159	0.0981244	0.72607	2.83863	0.0107221
87	2010	Jixi	0.748437	2.29332	5.25931	3.67883	10.0026	4.68667	0.6329	2.44897	0.00556854			87	2010	Jixi	0.748437	2.28003	5.19855	3.67883	10.0026	4.68667	0.6329	2.44897	0.00556854
87	2011	Jixi	0.759391	2.45868	6.04509	3.69796	10.1985	4.6806	0.6373	2.68155	0.00565436			87	2011	Jixi	0.759391	2.34451	5.49675	3.69796	10.1985	4.6806	0.6373	2.68155	0.00565436
87	2012	Jixi	0.625102	2.46871	6.09453	3.8237	10.3442	4.70486	0.6387	2.86541	0.00525161			87	2012	Jixi	0.625102	2.34199	5.48491	3.8237	10.3442	4.70486	0.6387	2.86541	0.00525161
87	2013	Jixi	0.700413	2.90628	8.44649	3.91791	10.3265	4.70559	0.63451	3.23203	0.00488824			87	2013	Jixi	0.700413	2.30363	5.30672	3.91791	10.3265	4.70559	0.63451	3.23203	0.00488824
87	2014	Jixi	0.728648	2.85467	8.14915	3.87073	10.2357	4.79773	0.6407	2.79322	0.00476118			87	2014	Jixi	0.728648	2.44622	5.98397	3.87073	10.2357	4.79773	0.6407	2.79322	0.00476118
87	2015	Jixi	0.71418	2.6901	7.23661	3.89179	10.2479	5.14109	0.6756	2.7851	0.00452925			87	2015	Jixi	0.71418	2.46951	6.0985	3.89179	10.2479	5.14109	0.6756	2.7851	0.00452925
87	2016	Jixi	0.743566	2.55208	6.51312	3.93983	10.2628	5.25321	0.68588	3.43563	0.00482177			87	2016	Jixi	0.743566	2.34129	5.48166	3.93983	10.2628	5.25321	0.68588	3.43563	0.00482177
87	2017	Jixi	0.720296	2.646	7.00132	3.99891	10.2877	5.31968	0.69616	3.15448	0.00502857			87	2017	Jixi	0.720296	2.39693	5.74525	3.99891	10.2877	5.31968	0.69616	3.15448	0.00502857
87	2018	Jixi	0.670377	2.79751	7.82608	3.98778	10.3348	5.32431	0.70644	2.25135	0.00509002			87	2018	Jixi	0.670377	2.31849	5.37538	3.98778	10.3348	5.32431	0.70644	2.25135	0.00509002
87	2019	Jixi	0.663089	2.58525	6.68354	4.06676	10.3821	0.485446	0.71672	3.14532	0.00533828			87	2019	Jixi	0.663089	2.20279	4.85226	4.06676	10.3821	0.485446	0.71672	3.14532	0.00533828
87	2020	Jixi	0.69515	2.49328	6.21646	4.08646	10.435	0.508743	0.75168	2.4633	0.00646242			87	2020	Jixi	0.69515	2.13296	4.54953	4.08646	10.435	0.508743	0.75168	2.4633	0.00646242
88	2010	Ji’an	0.0799779	3.11299	9.69071	2.36328	9.61374	6.02692	0.3759	3.11464	0.00377523			88	2010	Ji’an	0.0799779	2.47883	6.14461	2.36328	9.61374	6.02692	0.3759	3.11464	0.00377523
88	2011	Ji’an	0.1162	2.7589	7.61155	2.92573	9.73092	5.91398	0.3962	3.87213	0.0037938			88	2011	Ji’an	0.1162	2.41785	5.846	2.92573	9.73092	5.91398	0.3962	3.87213	0.0037938
88	2012	Ji’an	0.107296	2.67832	7.1734	2.98129	9.83414	5.87331	0.4162	3.26685	0.00362823			88	2012	Ji’an	0.107296	2.46159	6.0594	2.98129	9.83414	5.87331	0.4162	3.26685	0.00362823
88	2013	Ji’an	0.094043	2.5467	6.48569	2.96456	10.0025	5.93506	0.4313	3.38528	0.0036396			88	2013	Ji’an	0.094043	2.76691	7.65581	2.96456	10.0025	5.93506	0.4313	3.38528	0.0036396
88	2014	Ji’an	0.0898672	2.49425	6.22127	3.09129	10.1459	5.96522	0.4465	3.85838	0.00390007			88	2014	Ji’an	0.0898672	2.73719	7.49221	3.09129	10.1459	5.96522	0.4465	3.85838	0.00390007
88	2015	Ji’an	0.0845693	2.41212	5.81834	3.18737	10.2098	6.02846	0.4617	3.78778	0.00382637			88	2015	Ji’an	0.0845693	2.66107	7.08128	3.18737	10.2098	6.02846	0.4617	3.78778	0.00382637
88	2016	Ji’an	0.0796129	2.51722	6.3364	3.2755	10.3013	6.09591	0.4776	3.94155	0.0070829			88	2016	Ji’an	0.0796129	2.60154	6.768	3.2755	10.3013	6.09591	0.4776	3.94155	0.0070829
88	2017	Ji’an	0.0772193	2.36174	5.57782	3.34323	10.3886	6.0984	0.4937	4.08385	0.00685485			88	2017	Ji’an	0.0772193	2.57488	6.63001	3.34323	10.3886	6.0984	0.4937	4.08385	0.00685485
88	2018	Ji’an	0.0735414	2.29832	5.28226	3.43954	10.4689	6.10088	0.5095	4.01527	0.00825586			88	2018	Ji’an	0.0735414	2.624	6.88536	3.43954	10.4689	6.10088	0.5095	4.01527	0.00825586
88	2019	Ji’an	0.0719635	2.4468	5.98682	3.59165	10.6469	6.04024	0.5252	3.63556	0.00854709			88	2019	Ji’an	0.0719635	2.50501	6.27508	3.59165	10.6469	6.04024	0.5252	3.63556	0.00854709
88	2020	Ji’an	0.156709	2.31572	5.36254	3.59787	10.7853	6.0737	0.52349	3.80277	0.00999441			88	2020	Ji’an	0.156709	2.48996	6.1999	3.59787	10.7853	6.0737	0.52349	3.80277	0.00999441
89	2010	Jilin	0.593851	2.80049	7.84275	4.94328	10.6329	5.10898	0.48704	3.07961	0.0206722			89	2010	Jilin	0.593851	2.5382	6.44243	4.94328	10.6329	5.10898	0.48704	3.07961	0.0206722
89	2011	Jilin	0.527439	2.63994	6.96929	5.10264	10.8379	5.19482	0.48561	2.42703	0.0215747			89	2011	Jilin	0.527439	2.56351	6.57161	5.10264	10.8379	5.19482	0.48561	2.42703	0.0215747
89	2012	Jilin	0.484279	2.59536	6.73592	5.14296	10.9375	5.21902	0.48657	1.84883	0.0222853			89	2012	Jilin	0.484279	2.51034	6.3018	5.14296	10.9375	5.21902	0.48657	1.84883	0.0222853
89	2013	Jilin	0.453052	2.78028	7.72995	5.16607	11.0188	5.26693	0.48647	3.03279	0.0235765			89	2013	Jilin	0.453052	2.8061	7.87418	5.16607	11.0188	5.26693	0.48647	3.03279	0.0235765
89	2014	Jilin	0.550249	2.72755	7.43955	5.32585	10.925	5.49155	0.48512	3.20515	0.024176			89	2014	Jilin	0.550249	2.663	7.09158	5.32585	10.925	5.49155	0.48512	3.20515	0.024176
89	2015	Jilin	0.454275	2.71459	7.369	5.14549	10.9345	5.61208	0.5233	1.68882	0.0245633			89	2015	Jilin	0.454275	2.57794	6.6458	5.14549	10.9345	5.61208	0.5233	1.68882	0.0245633
89	2016	Jilin	0.434199	2.6275	6.90373	5.14285	10.9651	5.74756	0.528	3.42361	0.0245123			89	2016	Jilin	0.434199	2.64027	6.97104	5.14285	10.9651	5.74756	0.528	3.42361	0.0245123
89	2017	Jilin	0.397554	2.60429	6.78234	5.17366	10.9266	5.06628	0.528	3.20084	0.0251325			89	2017	Jilin	0.397554	2.61205	6.82281	5.17366	10.9266	5.06628	0.528	3.20084	0.0251325
89	2018	Jilin	0.407834	2.64097	6.97475	5.2374	10.8865	1.31895	0.5293	3.7575	0.0253359			89	2018	Jilin	0.407834	2.44301	5.9683	5.2374	10.8865	1.31895	0.5293	3.7575	0.0253359
89	2019	Jilin	0.630364	2.78693	7.76699	5.29004	10.4439	2.92233	0.5299	3.21066	0.0273271			89	2019	Jilin	0.630364	2.70211	7.30141	5.29004	10.4439	2.92233	0.5299	3.21066	0.0273271
89	2020	Jilin	0.834246	2.87062	8.24044	5.29127	10.4798	3.50944	0.63536	3.30194	0.0321483			89	2020	Jilin	0.834246	2.67816	7.17256	5.29127	10.4798	3.50944	0.63536	3.30194	0.0321483
90	2010	Jinan	0.480194	2.90164	8.41953	5.63141	10.9676	5.34851	0.6447	3.20569	0.0942419			90	2010	Jinan	0.480194	2.92601	8.56156	5.63141	10.9676	5.34851	0.6447	3.20569	0.0942419
90	2011	Jinan	0.421593	2.89212	8.36434	5.6788	11.0715	5.3391	0.6505	3.66286	0.0928984			90	2011	Jinan	0.421593	2.96265	8.77731	5.6788	11.0715	5.3391	0.6505	3.66286	0.0928984
90	2012	Jinan	0.363345	2.93172	8.59498	5.65124	11.1483	5.08352	0.6571	3.17734	0.0949511			90	2012	Jinan	0.363345	3.01202	9.07226	5.65124	11.1483	5.08352	0.6571	3.17734	0.0949511
90	2013	Jinan	0.341479	3.20247	10.2558	5.67296	11.3542	5.05859	0.65998	3.07486	0.103907			90	2013	Jinan	0.341479	2.76408	7.64012	5.67296	11.3542	5.05859	0.65998	3.07486	0.103907
90	2014	Jinan	0.323213	3.19076	10.1809	5.71102	11.3151	5.03534	0.66409	3.42562	0.0991077			90	2014	Jinan	0.323213	2.76241	7.63093	5.71102	11.3151	5.03534	0.66409	3.42562	0.0991077
90	2015	Jinan	0.302982	3.25505	10.5954	5.76044	11.3612	5.08863	0.6796	3.01898	0.100107			90	2015	Jinan	0.302982	2.81986	7.95163	5.76044	11.3612	5.08863	0.6796	3.01898	0.100107
90	2016	Jinan	0.369928	3.21581	10.3414	6.00616	11.4186	5.16714	0.6946	3.95555	0.100414			90	2016	Jinan	0.369928	2.8002	7.84115	6.00616	11.4186	5.16714	0.6946	3.95555	0.100414
90	2017	Jinan	0.349288	3.20475	10.2704	6.11534	11.4955	5.18254	0.7053	3.51018	0.074366			90	2017	Jinan	0.349288	2.73977	7.50633	6.11534	11.4955	5.18254	0.7053	3.51018	0.074366
90	2018	Jinan	0.365871	3.17209	10.0622	6.28024	11.574	5.42828	0.721	3.57103	0.0761852			90	2018	Jinan	0.365871	2.7343	7.4764	6.28024	11.574	5.42828	0.721	3.57103	0.0761852
90	2019	Jinan	0.357089	2.90816	8.45742	6.46417	11.5751	5.10487	0.7121	2.5624	0.060738			90	2019	Jinan	0.357089	2.69054	7.23898	6.46417	11.5751	5.10487	0.7121	2.5624	0.060738
90	2020	Jinan	0.300203	2.89671	8.39091	6.37206	11.61	4.88206	0.73485	3.36111	0.0744457			90	2020	Jinan	0.300203	2.66562	7.10551	6.37206	11.61	4.88206	0.73485	3.36111	0.0744457
91	2010	Jining	0.294629	2.47497	6.12548	4.68133	10.3597	4.81117	0.4297	3.63027	0.0100382			91	2010	Jining	0.294629	2.39553	5.73856	4.68133	10.3597	4.81117	0.4297	3.63027	0.0100382
91	2011	Jining	0.218873	2.47001	6.10096	4.59149	10.4837	5.10262	0.4401	3.80797	0.00992582			91	2011	Jining	0.218873	2.44901	5.99766	4.59149	10.4837	5.10262	0.4401	3.80797	0.00992582
[truncated: 2,044 more rows]

## Sheet: regional heterogeneity
		Data for the Eastern Region														Data for the Central and West Region
[truncated: 1,937 more rows]
